# Supplementary material for: Tris(2,4-dimethyl­benzene­thiol­ato)phenyl­tin(IV)
Source: Acta Crystallogr Sect E Struct Rep Online. 2010 Oct 13;66(Pt 11):m1389–90. doi: 10.1107/S1600536810039851 (PMC3008992; doi:10.1107/S1600536810039851)
Supplement: Supplementary file 1 [file e-66-m1389-sup1.cif]

##############################################################################
###                                                                        ###
###        Electronic paper (Acta Crystallographica Section E)             ###
###                                                                        ###
##############################################################################
#                                                                            #
# This CIF contains the data in a paper accepted for publication in Acta     #
# Crystallographica Section E. It conforms to the requirements of Notes      #
# for Authors for Section E, and has been peer reviewed under the auspices   #
# of the IUCr Commission on Journals.                                        #
#                                                                            #
# Full details of the Crystallographic Information File format               #
# are given in the paper "The Crystallographic Information File (CIF):       #
# a New Standard Archive File for Crystallography" by S. R. Hall, F. H.      #
# Allen and I. D. Brown [Acta Cryst. (1991), A47, 655-685].                  #
#                                                                            #
# The current version of the core CIF dictionary is obtainable from          #
# ftp://ftp.iucr.org/pub/cif_core.dic. The current version number is 2.4.    #
#                                                                            #
# Software is freely available for graphical display of the structure(s) in  #
# this CIF.  For information consult the CIF home page http://www.iucr.org/  #
# cif/home.html                                                              #
#                                                                            #
# This file may be used for bona fide research purposes within the           #
# scientific community so long as proper attribution is given to the journal # 
# article from which it was obtained.                                        #
#                                                                            #
##############################################################################
                                             
data_I
_audit_creation_method     SHELXL-97
_chemical_name_systematic
;
Tris(2,4-dimethylbenzenethiolato)phenyltin(IV)
;
_chemical_name_common     ?
_chemical_formula_moiety     'C30 H32 S3 Sn'
_chemical_formula_sum     'C30 H32 S3 Sn'
_chemical_formula_iupac     '[Sn (C6 H5) (C8 H9 S)3]'
_chemical_formula_weight     607.43
_chemical_melting_point     ?
_symmetry_cell_setting     triclinic
_symmetry_space_group_name_H-M     'P -1'
_symmetry_space_group_name_Hall     '-P 1'
loop_
    _symmetry_equiv_pos_as_xyz
    'x, y, z'
    '-x, -y, -z'
_cell_length_a     9.2717(7)
_cell_length_b     10.6370(8)
_cell_length_c     15.6486(11)
_cell_angle_alpha     93.420(2)
_cell_angle_beta     93.5200(10)
_cell_angle_gamma     105.8000(10)
_cell_volume     1477.51(19)
_cell_formula_units_Z     2
_cell_measurement_reflns_used     6072
_cell_measurement_theta_min     2.29
_cell_measurement_theta_max     25.35
_cell_measurement_temperature     298(2)
_exptl_crystal_description     Prism-lamina
_exptl_crystal_colour     Colourless
_exptl_crystal_size_max     0.32
_exptl_crystal_size_mid     0.26
_exptl_crystal_size_min     0.04
_exptl_crystal_density_diffrn     1.365
_exptl_crystal_density_meas     .
_exptl_crystal_density_method     'not measured'
_exptl_crystal_F_000     620
_exptl_absorpt_coefficient_mu     1.093
_exptl_absorpt_correction_type     multi-scan
_exptl_absorpt_process_details     '(SADABS; Sheldrick, 2008<i>a</i>)'
_exptl_absorpt_correction_T_min     0.7048
_exptl_absorpt_correction_T_max     0.9579
_exptl_special_details
;
;
_diffrn_ambient_temperature     298(2)
_diffrn_radiation_type     MoK\a
_diffrn_radiation_wavelength     0.71073
_diffrn_radiation_source     'fine-focus sealed tube'
_diffrn_radiation_monochromator     graphite
_diffrn_measurement_device_type     'Bruker SMART APEX CCD area-detector'
_diffrn_measurement_method     \w
_diffrn_detector_area_resol_mean     0.83
_diffrn_reflns_number     12493
_diffrn_reflns_av_R_equivalents     0.0357
_diffrn_reflns_av_sigmaI/netI     0.0590
_diffrn_reflns_theta_min     1.31
_diffrn_reflns_theta_max     25.38
_diffrn_reflns_theta_full     25.38
_diffrn_measured_fraction_theta_max     0.998
_diffrn_measured_fraction_theta_full     0.998
_diffrn_reflns_limit_h_min     -11
_diffrn_reflns_limit_h_max     11
_diffrn_reflns_limit_k_min     -12
_diffrn_reflns_limit_k_max     12
_diffrn_reflns_limit_l_min     -18
_diffrn_reflns_limit_l_max     18
_diffrn_standards_number     .
_diffrn_standards_interval_count     .
_diffrn_standards_interval_time     ?
_diffrn_standards_decay_%     .
_refine_special_details
;
Refinement of <i>F</i>^2^ against ALL reflections. The weighted <i>R</i>-factor
<i>wR</i> and goodness of fit <i>S</i> are based on <i>F</i>^2^, conventional
<i>R</i>-factors <i>R</i> are based on <i>F</i>, with <i>F</i> set to zero for
negative <i>F</i>^2^. The threshold expression of <i>F</i>^2^ >
\s(<i>F</i>^2^) is used only for calculating <i>R</i>-factors(gt) <i>etc</i>.
and is not relevant to the choice of reflections for refinement.
<i>R</i>-factors based on <i>F</i>^2^ are statistically about twice as large
as those based on <i>F</i>, and <i>R</i>- factors based on ALL data will be
even larger.
;
_reflns_number_total     5416
_reflns_number_gt     4057
_reflns_threshold_expression     I>2sigma(I)
_refine_ls_structure_factor_coef     Fsqd
_refine_ls_matrix_type     full
_refine_ls_R_factor_all     0.0474
_refine_ls_R_factor_gt     0.0341
_refine_ls_wR_factor_gt     0.0583
_refine_ls_wR_factor_ref     0.0605
_refine_ls_goodness_of_fit_ref     0.858
_refine_ls_restrained_S_all     0.858
_refine_ls_number_reflns     5416
_refine_ls_number_parameters     313
_refine_ls_number_restraints     0
_refine_ls_hydrogen_treatment     constr
_refine_ls_weighting_scheme     calc
_refine_ls_weighting_details
                 'calc w=1/[\s^2^(Fo^2^)+(0.0210P)^2^] where P=(Fo^2^+2Fc^2^)/3'
_atom_sites_solution_hydrogens     geom
_atom_sites_solution_primary     direct
_atom_sites_solution_secondary     difmap
_refine_ls_shift/su_max     0.002
_refine_ls_shift/su_mean     0.000
_refine_diff_density_max     0.642
_refine_diff_density_min     -0.366
_refine_ls_extinction_method     none
_refine_ls_extinction_coef     ?
loop_
    _atom_type_symbol
    _atom_type_description
    _atom_type_scat_dispersion_real
    _atom_type_scat_dispersion_imag
    _atom_type_scat_source
    'C' 'C' 0.0033 0.0016
                         'International Tables Vol C Tables 4.2.6.8 and 6.1.1.4'
    'H' 'H' 0.0000 0.0000
                         'International Tables Vol C Tables 4.2.6.8 and 6.1.1.4'
    'S' 'S' 0.1246 0.1234
                         'International Tables Vol C Tables 4.2.6.8 and 6.1.1.4'
    'Sn' 'Sn' -0.6537 1.4246
                         'International Tables Vol C Tables 4.2.6.8 and 6.1.1.4'
_computing_data_collection     'SMART (Bruker, 2007)'
_computing_cell_refinement     'SAINT-Plus (Bruker, 2007)'
_computing_data_reduction     'SAINT-Plus (Bruker, 2007)'
_computing_structure_solution     'SHELXS97 (Sheldrick, 2008<i>b</i>)'
_computing_structure_refinement     'SHELXL97 (Sheldrick, 2008<i>b</i>)'
_computing_molecular_graphics     'SHELXTL (Sheldrick, 2008<i>b</i>)'
_computing_publication_material     'SHELXTL (Sheldrick, 2008<i>b</i>)'
loop_
    _atom_site_type_symbol
    _atom_site_label
    _atom_site_fract_x
    _atom_site_fract_y
    _atom_site_fract_z
    _atom_site_U_iso_or_equiv
    _atom_site_adp_type
    _atom_site_calc_flag
    _atom_site_refinement_flags
    _atom_site_occupancy
    _atom_site_disorder_assembly
    _atom_site_disorder_group
    Sn Sn 0.76585(2) 0.68776(2) 0.732737(14) 0.04856(8) Uani d . 1 . .
    S S1 0.79793(10) 0.74342(8) 0.88495(5) 0.0604(2) Uani d . 1 . .
    S S2 0.76443(10) 0.46303(9) 0.70323(6) 0.0713(3) Uani d . 1 . .
    S S3 0.97179(9) 0.83866(9) 0.67586(6) 0.0649(3) Uani d . 1 . .
    C C1 0.5620(3) 0.7073(3) 0.6745(2) 0.0493(8) Uani d . 1 . .
    C C2 0.4930(4) 0.7944(3) 0.7097(2) 0.0613(9) Uani d . 1 . .
    H H2 0.5331 0.8414 0.7617 0.074 Uiso calc R 1 . .
    C C3 0.3652(4) 0.8137(4) 0.6695(3) 0.0784(11) Uani d . 1 . .
    H H3 0.3188 0.8721 0.6949 0.094 Uiso calc R 1 . .
    C C4 0.3072(4) 0.7475(4) 0.5931(3) 0.0784(12) Uani d . 1 . .
    H H4 0.2211 0.7607 0.5659 0.094 Uiso calc R 1 . .
    C C5 0.3745(4) 0.6615(4) 0.5557(2) 0.0799(12) Uani d . 1 . .
    H H5 0.3355 0.6172 0.5027 0.096 Uiso calc R 1 . .
    C C6 0.5015(4) 0.6405(4) 0.5974(2) 0.0698(10) Uani d . 1 . .
    H H6 0.5460 0.5803 0.5726 0.084 Uiso calc R 1 . .
    C C7 0.9858(3) 0.8485(3) 0.88924(18) 0.0480(8) Uani d . 1 . .
    C C8 1.0125(4) 0.9837(3) 0.88760(18) 0.0503(8) Uani d . 1 . .
    C C9 1.1612(4) 1.0570(3) 0.89292(19) 0.0615(9) Uani d . 1 . .
    H H9 1.1811 1.1475 0.8925 0.074 Uiso calc R 1 . .
    C C10 1.2818(4) 1.0050(4) 0.8988(2) 0.0627(9) Uani d . 1 . .
    C C11 1.2497(4) 0.8703(4) 0.8994(2) 0.0652(10) Uani d . 1 . .
    H H11 1.3281 0.8313 0.9029 0.078 Uiso calc R 1 . .
    C C12 1.1045(4) 0.7937(3) 0.89512(19) 0.0558(9) Uani d . 1 . .
    H H12 1.0855 0.7034 0.8961 0.067 Uiso calc R 1 . .
    C C13 0.8877(4) 1.0482(3) 0.8784(2) 0.0729(10) Uani d . 1 . .
    H H13A 0.8203 1.0071 0.8294 0.109 Uiso calc R 1 . .
    H H13B 0.9292 1.1395 0.8707 0.109 Uiso calc R 1 . .
    H H13C 0.8338 1.0392 0.9292 0.109 Uiso calc R 1 . .
    C C14 1.4406(4) 1.0917(4) 0.9042(3) 0.1016(14) Uani d . 1 . .
    H H14A 1.4584 1.1336 0.8517 0.152 Uiso calc R 1 . .
    H H14B 1.5094 1.0398 0.9131 0.152 Uiso calc R 1 . .
    H H14C 1.4553 1.1572 0.9513 0.152 Uiso calc R 1 . .
    C C15 0.9354(3) 0.4663(3) 0.7653(2) 0.0525(8) Uani d . 1 . .
    C C16 0.9311(3) 0.4193(3) 0.8463(2) 0.0519(8) Uani d . 1 . .
    C C17 1.0672(4) 0.4228(3) 0.8900(2) 0.0564(9) Uani d . 1 . .
    H H17 1.0661 0.3920 0.9444 0.068 Uiso calc R 1 . .
    C C18 1.2041(4) 0.4697(3) 0.8564(2) 0.0584(9) Uani d . 1 . .
    C C19 1.2029(4) 0.5147(3) 0.7760(2) 0.0673(10) Uani d . 1 . .
    H H19 1.2935 0.5469 0.7517 0.081 Uiso calc R 1 . .
    C C20 1.0702(4) 0.5132(3) 0.7307(2) 0.0645(9) Uani d . 1 . .
    H H20 1.0720 0.5441 0.6763 0.077 Uiso calc R 1 . .
    C C21 0.7866(4) 0.3664(3) 0.8865(2) 0.0773(11) Uani d . 1 . .
    H H21A 0.7355 0.4334 0.8922 0.116 Uiso calc R 1 . .
    H H21B 0.8074 0.3391 0.9422 0.116 Uiso calc R 1 . .
    H H21C 0.7240 0.2928 0.8508 0.116 Uiso calc R 1 . .
    C C22 1.3519(4) 0.4742(4) 0.9061(2) 0.0858(12) Uani d . 1 . .
    H H22A 1.4186 0.4506 0.8676 0.129 Uiso calc R 1 . .
    H H22B 1.3332 0.4137 0.9500 0.129 Uiso calc R 1 . .
    H H22C 1.3970 0.5613 0.9322 0.129 Uiso calc R 1 . .
    C C23 0.8789(3) 0.8297(3) 0.5717(2) 0.0579(9) Uani d . 1 . .
    C C24 0.8116(4) 0.9252(3) 0.5474(2) 0.0661(10) Uani d . 1 . .
    C C25 0.7413(5) 0.9110(4) 0.4651(3) 0.0882(13) Uani d . 1 . .
    H H25 0.6951 0.9741 0.4485 0.106 Uiso calc R 1 . .
    C C26 0.7372(5) 0.8077(5) 0.4068(3) 0.0920(14) Uani d . 1 . .
    C C27 0.8052(5) 0.7156(4) 0.4322(3) 0.0902(13) Uani d . 1 . .
    H H27 0.8037 0.6447 0.3941 0.108 Uiso calc R 1 . .
    C C28 0.8759(4) 0.7266(4) 0.5136(2) 0.0759(11) Uani d . 1 . .
    H H28 0.9223 0.6632 0.5294 0.091 Uiso calc R 1 . .
    C C29 0.8112(5) 1.0413(4) 0.6079(3) 0.0950(13) Uani d . 1 . .
    H H29A 0.7519 1.0114 0.6547 0.143 Uiso calc R 1 . .
    H H29B 0.7690 1.1005 0.5776 0.143 Uiso calc R 1 . .
    H H29C 0.9124 1.0857 0.6299 0.143 Uiso calc R 1 . .
    C C30 0.6584(6) 0.7974(5) 0.3179(3) 0.146(2) Uani d . 1 . .
    H H30A 0.5860 0.8471 0.3188 0.219 Uiso calc R 1 . .
    H H30B 0.6081 0.7072 0.3006 0.219 Uiso calc R 1 . .
    H H30C 0.7310 0.8315 0.2780 0.219 Uiso calc R 1 . .
loop_
    _atom_site_aniso_label
    _atom_site_aniso_U_11
    _atom_site_aniso_U_22
    _atom_site_aniso_U_33
    _atom_site_aniso_U_12
    _atom_site_aniso_U_13
    _atom_site_aniso_U_23
    Sn 0.04127(13) 0.05660(15) 0.04794(14) 0.01525(11) -0.00392(9) 0.00492(10)
    S1 0.0608(6) 0.0633(6) 0.0494(5) 0.0041(5) 0.0036(4) 0.0058(4)
    S2 0.0706(6) 0.0607(6) 0.0782(7) 0.0212(5) -0.0255(5) -0.0114(5)
    S3 0.0442(5) 0.0874(7) 0.0578(6) 0.0085(5) 0.0002(4) 0.0123(5)
    C1 0.0378(18) 0.057(2) 0.053(2) 0.0136(16) 0.0015(15) 0.0104(17)
    C2 0.050(2) 0.066(2) 0.069(2) 0.0185(19) -0.0010(18) 0.0057(19)
    C3 0.060(3) 0.080(3) 0.104(3) 0.036(2) 0.005(2) 0.009(2)
    C4 0.048(2) 0.098(3) 0.094(3) 0.026(2) -0.006(2) 0.034(3)
    C5 0.058(2) 0.112(3) 0.063(3) 0.021(2) -0.0156(19) -0.003(2)
    C6 0.050(2) 0.089(3) 0.074(3) 0.029(2) -0.0029(19) -0.008(2)
    C7 0.057(2) 0.047(2) 0.0360(18) 0.0095(17) -0.0030(15) -0.0001(14)
    C8 0.062(2) 0.049(2) 0.0385(18) 0.0144(18) -0.0052(15) 0.0018(15)
    C9 0.081(3) 0.046(2) 0.048(2) 0.005(2) -0.0101(18) 0.0026(16)
    C10 0.057(2) 0.073(3) 0.050(2) 0.005(2) -0.0043(17) 0.0099(19)
    C11 0.062(2) 0.083(3) 0.054(2) 0.028(2) -0.0076(17) 0.0047(19)
    C12 0.066(2) 0.052(2) 0.049(2) 0.017(2) -0.0063(17) 0.0040(16)
    C13 0.087(3) 0.061(2) 0.074(3) 0.031(2) -0.008(2) 0.0000(19)
    C14 0.069(3) 0.115(3) 0.098(3) -0.014(3) -0.015(2) 0.027(3)
    C15 0.054(2) 0.0442(19) 0.060(2) 0.0171(17) -0.0060(17) -0.0017(16)
    C16 0.051(2) 0.0379(18) 0.067(2) 0.0131(16) 0.0047(17) 0.0106(16)
    C17 0.059(2) 0.047(2) 0.065(2) 0.0169(18) 0.0013(18) 0.0151(17)
    C18 0.053(2) 0.047(2) 0.077(3) 0.0186(18) -0.0001(19) 0.0082(18)
    C19 0.052(2) 0.066(2) 0.090(3) 0.0209(19) 0.020(2) 0.018(2)
    C20 0.074(3) 0.069(2) 0.060(2) 0.030(2) 0.014(2) 0.0170(18)
    C21 0.061(2) 0.068(2) 0.103(3) 0.013(2) 0.011(2) 0.029(2)
    C22 0.059(2) 0.087(3) 0.113(3) 0.027(2) -0.013(2) 0.010(2)
    C23 0.052(2) 0.068(2) 0.050(2) 0.0091(19) 0.0078(16) 0.0087(19)
    C24 0.075(3) 0.062(2) 0.054(2) 0.005(2) 0.0029(19) 0.0147(19)
    C25 0.106(3) 0.079(3) 0.075(3) 0.018(3) -0.007(3) 0.027(2)
    C26 0.113(4) 0.091(3) 0.055(3) 0.002(3) -0.007(2) 0.015(3)
    C27 0.116(4) 0.089(3) 0.058(3) 0.020(3) 0.007(2) -0.008(2)
    C28 0.074(3) 0.090(3) 0.066(3) 0.025(2) 0.009(2) 0.006(2)
    C29 0.125(4) 0.072(3) 0.092(3) 0.031(3) 0.005(3) 0.015(2)
    C30 0.197(6) 0.145(5) 0.072(3) 0.017(4) -0.044(3) 0.016(3)
_geom_special_details
;
All e.s.d.'s (except the e.s.d. in the dihedral angle between two l.s. planes)
are estimated using the full covariance matrix. The cell e.s.d.'s are taken
into account individually in the estimation of e.s.d.'s in distances, angles
and torsion angles; correlations between e.s.d.'s in cell parameters are only
used when they are defined by crystal symmetry. An approximate (isotropic)
treatment of cell e.s.d.'s is used for estimating e.s.d.'s involving l.s.
planes.
;
loop_
    _geom_bond_atom_site_label_1
    _geom_bond_atom_site_label_2
    _geom_bond_site_symmetry_2
    _geom_bond_distance
    _geom_bond_publ_flag
    Sn C1 . 2.114(3) ?
    Sn S3 . 2.3927(9) ?
    Sn S1 . 2.4002(9) ?
    Sn S2 . 2.4037(9) ?
    S1 C7 . 1.790(3) ?
    S2 C15 . 1.798(3) ?
    S3 C23 . 1.782(3) ?
    C1 C6 . 1.368(4) ?
    C1 C2 . 1.370(4) ?
    C2 C3 . 1.378(4) ?
    C2 H2 . 0.9300 ?
    C3 C4 . 1.353(5) ?
    C3 H3 . 0.9300 ?
    C4 C5 . 1.363(5) ?
    C4 H4 . 0.9300 ?
    C5 C6 . 1.389(4) ?
    C5 H5 . 0.9300 ?
    C6 H6 . 0.9300 ?
    C7 C12 . 1.379(4) ?
    C7 C8 . 1.394(4) ?
    C8 C9 . 1.381(4) ?
    C8 C13 . 1.501(4) ?
    C9 C10 . 1.377(4) ?
    C9 H9 . 0.9300 ?
    C10 C11 . 1.382(4) ?
    C10 C14 . 1.504(4) ?
    C11 C12 . 1.365(4) ?
    C11 H11 . 0.9300 ?
    C12 H12 . 0.9300 ?
    C13 H13A . 0.9600 ?
    C13 H13B . 0.9600 ?
    C13 H13C . 0.9600 ?
    C14 H14A . 0.9600 ?
    C14 H14B . 0.9600 ?
    C14 H14C . 0.9600 ?
    C15 C20 . 1.371(4) ?
    C15 C16 . 1.390(4) ?
    C16 C17 . 1.388(4) ?
    C16 C21 . 1.498(4) ?
    C17 C18 . 1.380(4) ?
    C17 H17 . 0.9300 ?
    C18 C19 . 1.373(4) ?
    C18 C22 . 1.521(4) ?
    C19 C20 . 1.378(4) ?
    C19 H19 . 0.9300 ?
    C20 H20 . 0.9300 ?
    C21 H21A . 0.9600 ?
    C21 H21B . 0.9600 ?
    C21 H21C . 0.9600 ?
    C22 H22A . 0.9600 ?
    C22 H22B . 0.9600 ?
    C22 H22C . 0.9600 ?
    C23 C28 . 1.375(4) ?
    C23 C24 . 1.388(4) ?
    C24 C25 . 1.388(5) ?
    C24 C29 . 1.512(5) ?
    C25 C26 . 1.376(5) ?
    C25 H25 . 0.9300 ?
    C26 C27 . 1.365(5) ?
    C26 C30 . 1.516(5) ?
    C27 C28 . 1.380(5) ?
    C27 H27 . 0.9300 ?
    C28 H28 . 0.9300 ?
    C29 H29A . 0.9600 ?
    C29 H29B . 0.9600 ?
    C29 H29C . 0.9600 ?
    C30 H30A . 0.9600 ?
    C30 H30B . 0.9600 ?
    C30 H30C . 0.9600 ?
loop_
    _geom_angle_atom_site_label_1
    _geom_angle_atom_site_label_2
    _geom_angle_atom_site_label_3
    _geom_angle_site_symmetry_1
    _geom_angle_site_symmetry_3
    _geom_angle
    _geom_angle_publ_flag
    C1 Sn S3 . . 108.97(8) ?
    C1 Sn S1 . . 113.54(9) ?
    S3 Sn S1 . . 105.13(3) ?
    C1 Sn S2 . . 106.68(9) ?
    S3 Sn S2 . . 112.83(4) ?
    S1 Sn S2 . . 109.83(3) ?
    C7 S1 Sn . . 97.37(10) ?
    C15 S2 Sn . . 98.83(10) ?
    C23 S3 Sn . . 95.05(11) ?
    C6 C1 C2 . . 118.1(3) ?
    C6 C1 Sn . . 120.8(2) ?
    C2 C1 Sn . . 120.9(2) ?
    C1 C2 C3 . . 121.3(3) ?
    C1 C2 H2 . . 119.3 ?
    C3 C2 H2 . . 119.3 ?
    C4 C3 C2 . . 119.8(4) ?
    C4 C3 H3 . . 120.1 ?
    C2 C3 H3 . . 120.1 ?
    C3 C4 C5 . . 120.3(3) ?
    C3 C4 H4 . . 119.8 ?
    C5 C4 H4 . . 119.8 ?
    C4 C5 C6 . . 119.6(4) ?
    C4 C5 H5 . . 120.2 ?
    C6 C5 H5 . . 120.2 ?
    C1 C6 C5 . . 120.8(3) ?
    C1 C6 H6 . . 119.6 ?
    C5 C6 H6 . . 119.6 ?
    C12 C7 C8 . . 120.2(3) ?
    C12 C7 S1 . . 119.0(2) ?
    C8 C7 S1 . . 120.8(3) ?
    C9 C8 C7 . . 116.6(3) ?
    C9 C8 C13 . . 120.8(3) ?
    C7 C8 C13 . . 122.5(3) ?
    C10 C9 C8 . . 124.3(3) ?
    C10 C9 H9 . . 117.8 ?
    C8 C9 H9 . . 117.8 ?
    C9 C10 C11 . . 116.9(3) ?
    C9 C10 C14 . . 121.0(4) ?
    C11 C10 C14 . . 122.0(4) ?
    C12 C11 C10 . . 120.9(3) ?
    C12 C11 H11 . . 119.5 ?
    C10 C11 H11 . . 119.5 ?
    C11 C12 C7 . . 121.0(3) ?
    C11 C12 H12 . . 119.5 ?
    C7 C12 H12 . . 119.5 ?
    C8 C13 H13A . . 109.5 ?
    C8 C13 H13B . . 109.5 ?
    H13A C13 H13B . . 109.5 ?
    C8 C13 H13C . . 109.5 ?
    H13A C13 H13C . . 109.5 ?
    H13B C13 H13C . . 109.5 ?
    C10 C14 H14A . . 109.5 ?
    C10 C14 H14B . . 109.5 ?
    H14A C14 H14B . . 109.5 ?
    C10 C14 H14C . . 109.5 ?
    H14A C14 H14C . . 109.5 ?
    H14B C14 H14C . . 109.5 ?
    C20 C15 C16 . . 120.3(3) ?
    C20 C15 S2 . . 119.0(3) ?
    C16 C15 S2 . . 120.6(3) ?
    C17 C16 C15 . . 117.5(3) ?
    C17 C16 C21 . . 120.3(3) ?
    C15 C16 C21 . . 122.2(3) ?
    C18 C17 C16 . . 123.1(3) ?
    C18 C17 H17 . . 118.5 ?
    C16 C17 H17 . . 118.5 ?
    C19 C18 C17 . . 117.4(3) ?
    C19 C18 C22 . . 120.6(3) ?
    C17 C18 C22 . . 122.0(3) ?
    C18 C19 C20 . . 121.3(3) ?
    C18 C19 H19 . . 119.4 ?
    C20 C19 H19 . . 119.4 ?
    C15 C20 C19 . . 120.4(3) ?
    C15 C20 H20 . . 119.8 ?
    C19 C20 H20 . . 119.8 ?
    C16 C21 H21A . . 109.5 ?
    C16 C21 H21B . . 109.5 ?
    H21A C21 H21B . . 109.5 ?
    C16 C21 H21C . . 109.5 ?
    H21A C21 H21C . . 109.5 ?
    H21B C21 H21C . . 109.5 ?
    C18 C22 H22A . . 109.5 ?
    C18 C22 H22B . . 109.5 ?
    H22A C22 H22B . . 109.5 ?
    C18 C22 H22C . . 109.5 ?
    H22A C22 H22C . . 109.5 ?
    H22B C22 H22C . . 109.5 ?
    C28 C23 C24 . . 119.4(3) ?
    C28 C23 S3 . . 119.0(3) ?
    C24 C23 S3 . . 121.6(3) ?
    C23 C24 C25 . . 118.1(4) ?
    C23 C24 C29 . . 122.1(3) ?
    C25 C24 C29 . . 119.8(4) ?
    C26 C25 C24 . . 122.8(4) ?
    C26 C25 H25 . . 118.6 ?
    C24 C25 H25 . . 118.6 ?
    C27 C26 C25 . . 117.9(4) ?
    C27 C26 C30 . . 121.8(5) ?
    C25 C26 C30 . . 120.4(5) ?
    C26 C27 C28 . . 120.9(4) ?
    C26 C27 H27 . . 119.6 ?
    C28 C27 H27 . . 119.6 ?
    C23 C28 C27 . . 121.0(4) ?
    C23 C28 H28 . . 119.5 ?
    C27 C28 H28 . . 119.5 ?
    C24 C29 H29A . . 109.5 ?
    C24 C29 H29B . . 109.5 ?
    H29A C29 H29B . . 109.5 ?
    C24 C29 H29C . . 109.5 ?
    H29A C29 H29C . . 109.5 ?
    H29B C29 H29C . . 109.5 ?
    C26 C30 H30A . . 109.5 ?
    C26 C30 H30B . . 109.5 ?
    H30A C30 H30B . . 109.5 ?
    C26 C30 H30C . . 109.5 ?
    H30A C30 H30C . . 109.5 ?
    H30B C30 H30C . . 109.5 ?
loop_
    _geom_torsion_atom_site_label_1
    _geom_torsion_atom_site_label_2
    _geom_torsion_atom_site_label_3
    _geom_torsion_atom_site_label_4
    _geom_torsion_site_symmetry_1
    _geom_torsion_site_symmetry_2
    _geom_torsion_site_symmetry_3
    _geom_torsion_site_symmetry_4
    _geom_torsion
    _geom_torsion_publ_flag
    C1 Sn S1 C7 . . . . -131.63(14) ?
    S3 Sn S1 C7 . . . . -12.61(11) ?
    S2 Sn S1 C7 . . . . 109.04(11) ?
    C1 Sn S2 C15 . . . . -175.21(14) ?
    S3 Sn S2 C15 . . . . 65.16(12) ?
    S1 Sn S2 C15 . . . . -51.77(12) ?
    C1 Sn S3 C23 . . . . -32.90(16) ?
    S1 Sn S3 C23 . . . . -154.93(13) ?
    S2 Sn S3 C23 . . . . 85.39(13) ?
    S3 Sn C1 C6 . . . . 85.5(3) ?
    S1 Sn C1 C6 . . . . -157.8(2) ?
    S2 Sn C1 C6 . . . . -36.6(3) ?
    S3 Sn C1 C2 . . . . -89.7(3) ?
    S1 Sn C1 C2 . . . . 27.1(3) ?
    S2 Sn C1 C2 . . . . 148.2(2) ?
    C6 C1 C2 C3 . . . . 0.7(5) ?
    Sn C1 C2 C3 . . . . 176.0(3) ?
    C1 C2 C3 C4 . . . . -1.1(6) ?
    C2 C3 C4 C5 . . . . 0.2(6) ?
    C3 C4 C5 C6 . . . . 1.1(6) ?
    C2 C1 C6 C5 . . . . 0.6(5) ?
    Sn C1 C6 C5 . . . . -174.6(3) ?
    C4 C5 C6 C1 . . . . -1.6(6) ?
    Sn S1 C7 C12 . . . . -85.7(2) ?
    Sn S1 C7 C8 . . . . 95.0(2) ?
    C12 C7 C8 C9 . . . . -0.6(4) ?
    S1 C7 C8 C9 . . . . 178.7(2) ?
    C12 C7 C8 C13 . . . . 178.0(3) ?
    S1 C7 C8 C13 . . . . -2.7(4) ?
    C7 C8 C9 C10 . . . . 0.6(5) ?
    C13 C8 C9 C10 . . . . -178.0(3) ?
    C8 C9 C10 C11 . . . . -0.1(5) ?
    C8 C9 C10 C14 . . . . 179.9(3) ?
    C9 C10 C11 C12 . . . . -0.6(5) ?
    C14 C10 C11 C12 . . . . 179.5(3) ?
    C10 C11 C12 C7 . . . . 0.6(5) ?
    C8 C7 C12 C11 . . . . 0.0(5) ?
    S1 C7 C12 C11 . . . . -179.3(2) ?
    Sn S2 C15 C20 . . . . -81.6(3) ?
    Sn S2 C15 C16 . . . . 99.9(2) ?
    C20 C15 C16 C17 . . . . 0.4(5) ?
    S2 C15 C16 C17 . . . . 178.9(2) ?
    C20 C15 C16 C21 . . . . -179.6(3) ?
    S2 C15 C16 C21 . . . . -1.1(4) ?
    C15 C16 C17 C18 . . . . -0.3(5) ?
    C21 C16 C17 C18 . . . . 179.7(3) ?
    C16 C17 C18 C19 . . . . 0.1(5) ?
    C16 C17 C18 C22 . . . . 179.1(3) ?
    C17 C18 C19 C20 . . . . 0.0(5) ?
    C22 C18 C19 C20 . . . . -179.0(3) ?
    C16 C15 C20 C19 . . . . -0.3(5) ?
    S2 C15 C20 C19 . . . . -178.8(3) ?
    C18 C19 C20 C15 . . . . 0.1(5) ?
    Sn S3 C23 C28 . . . . -81.4(3) ?
    Sn S3 C23 C24 . . . . 99.6(3) ?
    C28 C23 C24 C25 . . . . 1.0(5) ?
    S3 C23 C24 C25 . . . . -179.9(3) ?
    C28 C23 C24 C29 . . . . -179.8(3) ?
    S3 C23 C24 C29 . . . . -0.8(5) ?
    C23 C24 C25 C26 . . . . -0.7(6) ?
    C29 C24 C25 C26 . . . . -179.8(4) ?
    C24 C25 C26 C27 . . . . 0.3(7) ?
    C24 C25 C26 C30 . . . . 179.9(4) ?
    C25 C26 C27 C28 . . . . -0.2(7) ?
    C30 C26 C27 C28 . . . . -179.8(4) ?
    C24 C23 C28 C27 . . . . -1.0(5) ?
    S3 C23 C28 C27 . . . . 179.9(3) ?
    C26 C27 C28 C23 . . . . 0.6(6) ?
loop_
    _geom_hbond_atom_site_label_D
    _geom_hbond_atom_site_label_H
    _geom_hbond_atom_site_label_A
    _geom_hbond_site_symmetry_A
    _geom_hbond_distance_DH
    _geom_hbond_distance_HA
    _geom_hbond_distance_DA
    _geom_hbond_angle_DHA
    C12 H12 Cg1 . 0.93 2.72 3.557(3) 149
    C13 H13C Cg2 2_777 0.96 2.75 3.579(3) 144
data_global
_journal_date_recd_electronic     2010-09-20
_journal_date_accepted     2010-10-05
_journal_name_full     'Acta Crystallographica, Section E'
_journal_year     2010
_journal_volume     66
_journal_issue     11
_journal_page_first     m1389
_journal_page_last     m1390
_journal_paper_category     QM
_journal_coeditor_code     FJ2342
loop_
    _publ_contact_author_name
    _publ_contact_author_address
    _publ_contact_author_email
    'Ivan Castillo'
;
Instituto de Qu\'imica
Universidad Nacional Aut\'onoma de M\'exico
Circuito exterior, Ciudad Universitaria,
M\'exico 04510, Mexico
;
 joseivan@unam.mx
    'Hern\'andez-Ortega, Sim\'on'
;
Instituto de Qu\'imica
Universidad Nacional Aut\'onoma de M\'exico
Circuito exterior, Ciudad Universitaria,
M\'exico 04510, Mexico
;
 simonho@unam.mx
_publ_contact_author_fax     '(+5255) 5616 221'
_publ_contact_author_phone     '(+5255) 5622 444'
_publ_section_title
;
Tris(2,4-dimethylbenzenethiolato)phenyltin(IV)
;
loop_
    _publ_author_name
    _publ_author_footnote
    _publ_author_address
    "Flores-Figueroa, Aar\'on" .
;
Instituto de Qu\'imica
Universidad Nacional Aut\'onoma de M\'exico
Circuito Exterior, Ciudad Universitaria,
M\'exico 04510, Mexico
;
    "Hern\'andez-Ortega, Sim\'on" .
;
Instituto de Qu\'imica
Universidad Nacional Aut\'onoma de M\'exico
Circuito Exterior, Ciudad Universitaria,
M\'exico 04510, Mexico
;
    "Castillo-P\'erez, Ivan" .
;
Instituto de Qu\'imica
Universidad Nacional Aut\'onoma de M\'exico
Circuito Exterior, Ciudad Universitaria,
M\'exico 04510, Mexico
;
