# Supplementary material for: Tris(2,4-dimethyl­benzene­thiol­ato)phenyl­tin(IV)
Source: Acta Crystallogr Sect E Struct Rep Online. 2010 Oct 13;66(Pt 11):m1389–90. doi: 10.1107/S1600536810039851 (PMC3008992; doi:10.1107/S1600536810039851)
Supplement: Supplementary file 2 [file e-66-m1389-Isup2.hkl]

# 
# h,k,l, Fc-squared, Fo-squared, sigma(Fo-squared) and status flag 
# 
data_I
_shelx_title ' 203CPI06 in P-1' 
_shelx_refln_list_code          4 
_shelx_F_calc_maximum      172.83 
_exptl_crystal_F_000       620.00 
_reflns_d_resolution_high  0.8291 
 
loop_ 
 _symmetry_equiv_pos_as_xyz 
 'x, y, z' 
 '-x, -y, -z' 
 
_cell_length_a     9.2717 
_cell_length_b    10.6370 
_cell_length_c    15.6486 
_cell_angle_alpha  93.420 
_cell_angle_beta   93.520 
_cell_angle_gamma 105.800 
 
_shelx_F_squared_multiplier     1.000 
 
loop_ 
 _refln_index_h 
 _refln_index_k 
 _refln_index_l 
 _refln_F_squared_calc 
 _refln_F_squared_meas 
 _refln_F_squared_sigma 
 _refln_observed_status 
   1   0   0     8108.87     8668.27     71.42 o 
   2   0   0    16795.32    17696.09    357.08 o 
   3   0   0     1977.85     2152.18     41.48 o 
   4   0   0    10197.28    10880.79    112.54 o 
   5   0   0     2397.74     2211.09     53.52 o 
   6   0   0     1435.25     1401.02     47.03 o 
   7   0   0     1680.33     1747.97     56.95 o 
   8   0   0      377.21      343.63     40.07 o 
   9   0   0      471.87      464.37     50.46 o 
  10   0   0       35.74       29.39     25.48 o 
 -10   1   0      660.44      658.21     60.87 o 
  -9   1   0       51.75       45.56     36.84 o 
  -8   1   0      206.24      217.36     25.26 o 
  -7   1   0      741.45      712.96     41.30 o 
  -6   1   0     4496.38     4481.52     83.59 o 
  -5   1   0     2238.16     2201.73     58.93 o 
  -4   1   0     4854.64     4992.03     72.07 o 
  -3   1   0     1897.24     1993.29     39.10 o 
  -1   1   0    16272.03    17166.23    109.84 o 
   0   1   0      959.28     1015.03     15.32 o 
   2   1   0        2.54        1.93      3.63 o 
   3   1   0     5040.22     5154.63    174.64 o 
   4   1   0      610.89      654.28     26.04 o 
   5   1   0     3892.47     4005.02    130.94 o 
   6   1   0        3.94        0.79      8.58 o 
   7   1   0     1686.58     1393.71    322.79 o 
   8   1   0       90.66       96.77     29.89 o 
   9   1   0      366.43      330.93     44.98 o 
  10   1   0      187.54      178.29     42.31 o 
 -11   2   0      315.99      314.55     68.58 o 
 -10   2   0       15.20        0.48     27.87 o 
  -9   2   0      421.37      413.87     34.82 o 
  -8   2   0       51.94       53.29     17.35 o 
  -7   2   0     1548.63     1542.61     54.31 o 
  -6   2   0       40.62       42.78     13.21 o 
  -5   2   0     1190.90     1151.62     38.30 o 
  -4   2   0       83.63       77.78     11.55 o 
  -3   2   0     4437.07     4586.49     81.56 o 
  -2   2   0     1145.86     1132.73     21.92 o 
  -1   2   0       32.56       37.04      5.34 o 
   0   2   0     2247.23     2272.34     38.06 o 
   1   2   0     2632.73     2650.41     32.79 o 
   2   2   0     1550.79     1449.06     45.90 o 
   3   2   0      668.26      639.86     36.30 o 
   4   2   0     2226.06     2085.97     71.09 o 
   5   2   0       10.41       13.36      9.20 o 
   6   2   0      186.39      195.00     29.37 o 
   7   2   0      147.94      135.17     31.79 o 
   8   2   0      915.36      737.61     81.30 o 
   9   2   0       84.64       74.30     31.59 o 
  10   2   0       30.86       36.80     28.29 o 
 -11   3   0       44.13       57.19     42.17 o 
 -10   3   0      217.35      211.47     41.05 o 
  -9   3   0      108.49      113.51     33.56 o 
  -8   3   0      939.66      947.28     49.40 o 
  -7   3   0       30.47       31.83     13.82 o 
  -6   3   0     2728.37     2641.13     61.61 o 
  -5   3   0      159.47      141.63     14.45 o 
  -4   3   0     3843.38     3788.49     71.92 o 
  -3   3   0       17.27       24.24      6.11 o 
  -2   3   0    13425.78    14240.14    226.69 o 
  -1   3   0     8695.94     9548.58    160.39 o 
   0   3   0       73.06       71.56      8.77 o 
   1   3   0     1602.53     1562.10     47.35 o 
   2   3   0     1441.60     1414.53     50.58 o 
   3   3   0     5508.34     5312.60    130.26 o 
   4   3   0       43.22       61.11     18.98 o 
   5   3   0     1236.27     1135.96     61.63 o 
   6   3   0       12.10       11.54     16.88 o 
   7   3   0      452.43      465.00     49.98 o 
   8   3   0        4.83       15.36     22.58 o 
   9   3   0      114.19      124.82     37.93 o 
 -11   4   0      125.56      186.68     45.49 o 
 -10   4   0      260.88      305.00     44.97 o 
  -9   4   0      257.64      291.96     40.59 o 
  -8   4   0     1536.37     1480.70     76.92 o 
  -7   4   0     1965.87     1958.45     56.64 o 
  -6   4   0      343.42      335.29     22.95 o 
  -5   4   0     3478.08     3365.97     57.77 o 
  -4   4   0     1907.86     1848.36     37.60 o 
  -3   4   0     8902.80     9289.42    195.38 o 
  -2   4   0      769.30      813.87     25.12 o 
  -1   4   0    10019.10    10763.14    201.24 o 
   0   4   0     1569.25     1643.93     41.20 o 
   1   4   0     5297.65     5550.37     97.70 o 
   2   4   0     2710.52     2707.06     76.39 o 
   3   4   0     1559.49     1491.95     62.78 o 
   4   4   0     1014.99     1005.04     56.61 o 
   5   4   0      866.42      775.67     54.80 o 
   6   4   0      179.94      182.04     33.88 o 
   7   4   0      208.97      192.66     42.56 o 
   8   4   0      169.60      161.70     41.89 o 
   9   4   0        3.99       33.23     25.73 o 
 -11   5   0      158.45      190.04     45.24 o 
 -10   5   0        0.03       10.95     22.19 o 
  -9   5   0     1136.48     1105.25     73.25 o 
  -8   5   0      114.63      134.50     45.56 o 
  -7   5   0     1020.64      960.75     95.72 o 
  -6   5   0     1191.16     1163.54     37.03 o 
  -5   5   0     5476.47     5420.49    122.15 o 
  -4   5   0     4391.93     4582.53    137.18 o 
  -3   5   0     1750.37     1741.13     68.93 o 
  -2   5   0     3821.60     3907.78     62.36 o 
  -1   5   0      222.19      193.69     15.90 o 
   0   5   0     2948.10     2930.02     65.76 o 
   1   5   0      210.15      196.99     16.75 o 
   2   5   0     5266.65     5372.92    116.57 o 
   3   5   0      478.93      464.41     38.71 o 
   4   5   0      158.98      159.07     29.03 o 
   5   5   0        0.00        2.83     16.43 o 
   6   5   0      591.44      572.42     54.66 o 
   7   5   0       45.99       45.97     26.73 o 
   8   5   0       12.09       16.34     24.76 o 
 -10   6   0      383.49      447.22     54.20 o 
  -9   6   0       17.02       11.53     22.42 o 
  -8   6   0     1531.59     1467.06     80.79 o 
  -7   6   0        3.83        9.83     15.52 o 
  -6   6   0      800.98      782.58     52.96 o 
  -5   6   0       43.83       75.10     13.88 o 
  -4   6   0     3651.82     3696.92    118.14 o 
  -3   6   0      663.07      656.62     32.01 o 
  -2   6   0      553.34      533.45     26.82 o 
  -1   6   0      644.51      601.91     28.90 o 
   0   6   0     1862.46     1850.79     61.82 o 
   1   6   0     1425.16     1433.40     42.90 o 
   2   6   0       17.63       16.48      9.32 o 
   3   6   0        2.59       -0.94     13.36 o 
   4   6   0      138.99      159.74     30.63 o 
   5   6   0      341.60      370.10     43.42 o 
   6   6   0        0.12        9.82     21.54 o 
   7   6   0       47.84       36.00     25.66 o 
   8   6   0       33.21       18.36     26.28 o 
 -10   7   0       56.96       77.43     33.59 o 
  -9   7   0      423.28      469.96     52.68 o 
  -8   7   0        9.82       16.93     22.36 o 
  -7   7   0       72.27       95.62     29.12 o 
  -6   7   0       48.27       54.77     22.45 o 
  -5   7   0     1214.50     1193.68     65.26 o 
  -4   7   0      390.24      412.23     25.01 o 
  -3   7   0      271.03      256.11     22.04 o 
  -2   7   0       67.74       96.96     17.24 o 
  -1   7   0     1212.87     1268.62     45.33 o 
   0   7   0      379.11      407.21     26.78 o 
   1   7   0       10.69       23.69     12.63 o 
   2   7   0        4.46       20.58     17.09 o 
   3   7   0      645.14      601.24     50.84 o 
   4   7   0      176.12      177.53     42.77 o 
   5   7   0       32.84       21.48     22.70 o 
   6   7   0       88.20       75.57     32.47 o 
   7   7   0       42.53       36.46     26.43 o 
 -10   8   0      235.72      235.93     50.16 o 
  -9   8   0       73.70       88.09     33.08 o 
  -8   8   0      288.36      339.76     46.01 o 
  -7   8   0      175.46      187.59     40.43 o 
  -6   8   0     1015.07      951.32     64.50 o 
  -5   8   0       25.55       33.96     21.16 o 
  -4   8   0      324.11      346.09     36.77 o 
  -3   8   0      142.60      141.86     20.63 o 
  -2   8   0     1126.98     1156.99     46.67 o 
  -1   8   0       55.16       71.17     17.96 o 
   0   8   0     1040.57     1048.16     44.99 o 
   1   8   0      199.37      222.51     27.06 o 
   2   8   0       83.74      131.04     31.19 o 
   3   8   0       15.34       58.91     24.48 o 
   4   8   0      135.38      150.86     37.31 o 
   5   8   0       67.42      103.15     33.32 o 
   6   8   0       60.14       92.14     34.95 o 
  -9   9   0       36.99       21.43     23.87 o 
  -8   9   0      327.57      345.59     46.78 o 
  -7   9   0      111.46      119.84     35.67 o 
  -6   9   0      485.31      449.25     49.85 o 
  -5   9   0      924.72      802.19     61.48 o 
  -4   9   0      496.83      446.71    125.05 o 
  -3   9   0      856.18      796.10    119.66 o 
  -2   9   0      319.94      330.23     33.95 o 
  -1   9   0     1362.65     1340.24     97.70 o 
   0   9   0        0.63       -1.83     12.38 o 
   1   9   0      322.18      390.28     43.47 o 
   2   9   0       36.95       29.94     22.53 o 
   3   9   0      242.10      294.00     42.73 o 
   4   9   0        2.83       14.26     20.31 o 
   5   9   0      111.30      152.69     41.25 o 
  -9  10   0       91.22       90.13     33.24 o 
  -8  10   0        9.85       19.80     24.34 o 
  -7  10   0      292.31      296.40     44.30 o 
  -6  10   0       21.50       18.62     23.46 o 
  -5  10   0      206.58      244.43     41.06 o 
  -4  10   0       35.28       21.20     22.28 o 
  -3  10   0      277.64      341.21     41.46 o 
  -2  10   0       71.68       87.39     22.17 o 
  -1  10   0       20.44       37.63     17.16 o 
   0  10   0       18.71       26.26     23.56 o 
   1  10   0      165.35      181.17     40.70 o 
   2  10   0       24.32       37.34     24.95 o 
   3  10   0       87.89       76.62     30.87 o 
   4  10   0       26.19       47.33     26.54 o 
  -8  11   0       60.36       74.44     31.78 o 
  -7  11   0        0.76       -4.26     22.91 o 
  -6  11   0       62.75       54.43     28.92 o 
  -5  11   0        5.85        8.92     22.53 o 
  -4  11   0      102.41      118.03     59.86 o 
  -3  11   0        7.88       15.44     21.13 o 
  -2  11   0        0.59        5.56     21.39 o 
  -1  11   0       18.05       19.11     26.78 o 
   0  11   0       43.25       45.17     27.21 o 
   1  11   0        2.71       -0.78     21.58 o 
   2  11   0      108.06      132.34     37.39 o 
  -6  12   0       20.61       24.25     23.63 o 
  -5  12   0       45.12       74.20     34.05 o 
  -4  12   0       14.25       34.24     27.47 o 
  -3  12   0      204.69      252.10     43.87 o 
  -2  12   0        7.21      -15.75     27.87 o 
  -1  12   0       35.68       83.61     47.01 o 
   0  12   0        0.03       16.41     25.01 o 
   0 -12   1       49.21       42.03     29.26 o 
   1 -12   1        0.01       11.24     29.77 o 
   2 -12   1       64.57       75.80     31.90 o 
   3 -12   1        0.95        5.59     22.88 o 
   4 -12   1       87.44      101.61     33.64 o 
   5 -12   1        0.70       -0.66     22.01 o 
   6 -12   1       97.96      122.45     38.44 o 
  -2 -11   1        2.39        2.44     21.93 o 
  -1 -11   1       76.87       82.53     30.26 o 
   0 -11   1        0.09       31.99     34.17 o 
   1 -11   1       14.69        5.69     23.22 o 
   2 -11   1       20.84       27.53     19.14 o 
   3 -11   1      169.17      177.16     38.61 o 
   4 -11   1        2.35       17.08     20.99 o 
   5 -11   1       71.35      104.57     34.23 o 
   6 -11   1        0.03        4.64     22.51 o 
   7 -11   1      125.45      120.51     38.44 o 
   8 -11   1       25.42       22.59     25.74 o 
  -4 -10   1        7.98        2.20     21.79 o 
  -3 -10   1       72.65       69.07     29.93 o 
  -2 -10   1      146.17      184.42     42.64 o 
  -1 -10   1       15.89       44.98     24.67 o 
   0 -10   1       73.04       65.94     27.61 o 
   1 -10   1       62.77       85.42     22.27 o 
   2 -10   1      106.25      108.60     29.04 o 
   3 -10   1      180.39      185.03     34.53 o 
   4 -10   1      507.22      461.66     48.33 o 
   5 -10   1       29.46       31.16     24.10 o 
   6 -10   1      236.42      208.48     41.24 o 
   7 -10   1       11.30        7.07     21.33 o 
   8 -10   1      320.23      368.07     51.49 o 
   9 -10   1        5.37       10.25     24.97 o 
  -5  -9   1       18.28       35.01     23.49 o 
  -4  -9   1      117.84      171.66     43.60 o 
  -3  -9   1       31.11       28.03     23.18 o 
  -2  -9   1      458.38      472.62     49.16 o 
  -1  -9   1        1.10       17.65     18.11 o 
   0  -9   1      394.27      438.10     39.63 o 
   1  -9   1      103.37       94.67     21.89 o 
   2  -9   1     1229.38     1284.12     72.66 o 
   3  -9   1      390.55      393.66     31.28 o 
   4  -9   1      498.59      419.78     59.74 o 
   5  -9   1      294.78      259.08     38.81 o 
   6  -9   1      321.78      323.23     44.12 o 
   7  -9   1      645.34      600.15     58.17 o 
   8  -9   1      133.61      173.40     41.81 o 
   9  -9   1      289.62      298.71     50.65 o 
  -6  -8   1       35.72       32.02     27.02 o 
  -5  -8   1        1.12       19.93     22.01 o 
  -4  -8   1      325.61      359.01     47.05 o 
  -3  -8   1      562.77      521.31     50.86 o 
  -2  -8   1      337.97      348.36     39.69 o 
  -1  -8   1      406.55      385.14     28.60 o 
   0  -8   1      752.13      732.71     38.81 o 
   1  -8   1     1238.76     1224.87     47.99 o 
   2  -8   1       80.76      111.00     18.84 o 
   3  -8   1      961.69     1024.85     43.17 o 
   4  -8   1      278.26      265.19     23.83 o 
   5  -8   1     3342.47     2881.59    371.26 o 
   6  -8   1       54.20       57.91     24.96 o 
   7  -8   1      376.12      443.07     48.71 o 
   8  -8   1       55.21       61.85     30.87 o 
   9  -8   1      266.63      292.02     45.39 o 
  10  -8   1       50.05       67.85     35.74 o 
  -7  -7   1       19.43       48.27     27.84 o 
  -6  -7   1        2.05       18.13     22.87 o 
  -5  -7   1      326.83      288.15     61.67 o 
  -4  -7   1      271.20      274.05     38.71 o 
  -3  -7   1       11.99        9.71     15.46 o 
  -2  -7   1       12.76       12.38     14.79 o 
  -1  -7   1      762.32      724.91     34.14 o 
   0  -7   1      858.91      891.02     82.58 o 
   1  -7   1      526.39      545.32     30.28 o 
   2  -7   1      398.14      382.47     25.64 o 
   3  -7   1      200.26      179.64     19.04 o 
   4  -7   1     1521.72     1551.06     74.16 o 
   5  -7   1      107.92       86.39     24.83 o 
   6  -7   1      675.68      683.16     52.12 o 
   7  -7   1      133.20      149.97     34.32 o 
   8  -7   1      530.28      548.88     55.74 o 
   9  -7   1        3.56        0.36     21.33 o 
  10  -7   1      281.91      328.06     48.51 o 
  -8  -6   1       30.08       31.63     26.19 o 
  -7  -6   1        1.22       11.08     20.98 o 
  -6  -6   1      345.26      341.83     46.20 o 
  -5  -6   1       16.86       11.02     20.29 o 
  -4  -6   1      189.40      182.56     32.95 o 
  -3  -6   1       10.48        7.20     14.09 o 
  -2  -6   1      849.62      811.81     31.26 o 
  -1  -6   1      142.09      135.48     19.14 o 
   0  -6   1     1653.86     1639.95     46.69 o 
   1  -6   1     1376.15     1277.24     41.11 o 
   2  -6   1      380.38      359.84     22.54 o 
   3  -6   1     1582.53     1657.98     45.13 o 
   4  -6   1      359.26      362.68     26.58 o 
   5  -6   1     2667.32     2653.65    111.51 o 
   6  -6   1      143.69      138.04     29.81 o 
   7  -6   1      644.39      590.11     49.60 o 
   8  -6   1        3.07       -2.21     17.71 o 
   9  -6   1      630.48      645.41     59.18 o 
  10  -6   1       59.45       78.14     34.05 o 
  -8  -5   1       16.46       19.04     24.66 o 
  -7  -5   1      228.51      261.95     44.12 o 
  -6  -5   1      113.16      135.59     34.42 o 
  -5  -5   1     1207.23     1111.84     68.49 o 
  -4  -5   1       11.95        4.75     15.20 o 
  -3  -5   1     2059.82     1980.66     76.42 o 
  -2  -5   1       50.88       54.61     10.90 o 
  -1  -5   1     6530.88     6758.05     97.24 o 
   0  -5   1     1701.01     1721.25     43.33 o 
   1  -5   1     6714.90     6987.40     96.46 o 
   2  -5   1      229.15      206.40     16.20 o 
   3  -5   1     6114.47     6016.41    124.27 o 
   4  -5   1     2401.35     2399.24     49.93 o 
   5  -5   1     1396.81     1358.53     40.18 o 
   6  -5   1     1078.60     1073.14     38.92 o 
   7  -5   1      151.52      153.34     32.24 o 
   8  -5   1     1583.82     1636.10     82.22 o 
   9  -5   1       97.76      119.20     33.63 o 
  10  -5   1      658.94      699.46     63.66 o 
  11  -5   1        0.06      -10.42     29.81 o 
  -9  -4   1       59.96       77.21     32.85 o 
  -8  -4   1        0.44        5.30     21.40 o 
  -7  -4   1      887.71      790.62     64.74 o 
  -6  -4   1      598.23      614.64     54.05 o 
  -5  -4   1      724.74      683.83     52.37 o 
  -4  -4   1      537.58      502.46     40.60 o 
  -3  -4   1     1586.94     1469.34     65.55 o 
  -2  -4   1     5784.13     5927.31     71.00 o 
  -1  -4   1      252.20      225.89     15.10 o 
   0  -4   1     5970.79     5986.88     84.10 o 
   1  -4   1      333.65      297.59     16.83 o 
   2  -4   1     7560.37     7969.73    164.33 o 
   3  -4   1      109.27      117.46     12.07 o 
   4  -4   1     7728.18     7971.44     87.59 o 
   5  -4   1      591.34      581.75     27.28 o 
   6  -4   1     2270.08     2313.88     57.64 o 
   7  -4   1      496.02      466.89     30.77 o 
   8  -4   1      884.65      797.31     57.98 o 
   9  -4   1      368.24      397.01     45.89 o 
  10  -4   1      108.31       98.46     33.65 o 
  11  -4   1       30.70       48.94     29.30 o 
  -9  -3   1       73.36       93.83     33.01 o 
  -8  -3   1      553.15      570.98     57.02 o 
  -7  -3   1        4.48       -7.02     17.56 o 
  -6  -3   1     1306.98     1153.31     67.92 o 
  -5  -3   1       53.06       68.82     31.50 o 
  -4  -3   1     2536.50     2346.67     79.59 o 
  -3  -3   1     1257.07     1281.48     53.48 o 
  -2  -3   1     1754.47     1683.70     30.44 o 
  -1  -3   1     8847.68     9100.89     76.93 o 
   0  -3   1    11220.48    12253.23    146.15 o 
   1  -3   1     8325.97     9125.24     75.80 o 
   2  -3   1     2035.04     2032.68     36.06 o 
   3  -3   1    16290.91    17093.31    115.81 o 
   4  -3   1      443.97      510.40     23.03 o 
   5  -3   1     2031.15     1957.86     53.41 o 
   6  -3   1        4.20        4.19      9.20 o 
   7  -3   1     2921.44     2882.46     72.82 o 
   8  -3   1      773.03      800.91     49.00 o 
   9  -3   1      153.17      164.03     33.01 o 
  10  -3   1       14.86        8.07     22.09 o 
  11  -3   1      128.90      159.46     59.86 o 
 -10  -2   1       62.29       56.93     29.06 o 
  -9  -2   1      162.84      162.75     40.35 o 
  -8  -2   1       49.32       66.59     28.18 o 
  -7  -2   1      324.20      310.95     42.65 o 
  -6  -2   1        7.92        4.85     14.39 o 
  -5  -2   1     2287.46     2329.03     56.76 o 
  -4  -2   1      313.67      369.23     19.29 o 
  -3  -2   1     7660.39     8342.43    136.05 o 
  -2  -2   1     3234.72     3350.85     46.48 o 
  -1  -2   1        5.30       13.10      5.09 o 
   0  -2   1     2446.59     2441.67     32.70 o 
   1  -2   1     5456.50     5794.11    131.30 o 
   2  -2   1    10353.90    10736.67     99.48 o 
   3  -2   1      341.90      355.80     17.26 o 
   4  -2   1     6691.31     6962.50     83.47 o 
   5  -2   1      318.94      340.74     22.41 o 
   6  -2   1     2874.93     2854.72     67.71 o 
   7  -2   1      179.80      174.66     21.80 o 
   8  -2   1      446.14      443.76     33.63 o 
   9  -2   1       70.44       66.54     20.53 o 
  10  -2   1      276.41      403.98     72.22 o 
  11  -2   1        9.16        4.12     30.78 o 
 -10  -1   1       20.74       18.51     26.35 o 
  -9  -1   1      301.56      296.14     44.02 o 
  -8  -1   1     1235.44     1032.64     99.24 o 
  -7  -1   1        1.52        3.73     11.33 o 
  -6  -1   1      940.87      925.45     38.46 o 
  -5  -1   1       72.34       69.37     13.94 o 
  -4  -1   1     7946.44     8629.79    197.38 o 
  -3  -1   1      844.94      842.49     25.65 o 
  -2  -1   1      793.69      874.39     21.43 o 
  -1  -1   1      680.33      674.47     15.05 o 
   0  -1   1    18414.24    20256.54     98.02 o 
   1  -1   1      522.50      551.53     13.09 o 
   2  -1   1     5421.11     5660.79     54.76 o 
   3  -1   1     6062.03     6328.06     73.89 o 
   4  -1   1     3168.20     3352.71     60.22 o 
   5  -1   1     2225.04     2130.61     53.98 o 
   6  -1   1      191.45      184.88     20.91 o 
   7  -1   1      711.65      760.49     39.13 o 
   8  -1   1      247.51      255.67     26.66 o 
   9  -1   1      403.77      412.18     45.47 o 
  10  -1   1       38.90       49.29     28.14 o 
 -10   0   1      599.83      633.49     60.66 o 
  -9   0   1      348.70      361.67     45.41 o 
  -8   0   1      733.49      729.84     40.68 o 
  -7   0   1      615.75      627.89     35.82 o 
  -6   0   1     1579.55     1456.36     48.36 o 
  -5   0   1     6379.88     6667.82     93.23 o 
  -4   0   1     1666.33     1525.75     40.86 o 
  -3   0   1     5846.05     5847.13    137.66 o 
  -2   0   1     7969.55     8446.92    100.82 o 
   0   0   1      113.92      130.77      6.00 o 
   1   0   1     2530.10     2703.92     29.15 o 
   2   0   1     2841.66     3049.20     40.89 o 
   3   0   1     5512.90     5720.02     68.45 o 
   4   0   1      982.28     1067.97     34.60 o 
   5   0   1     4438.26     4401.88     76.12 o 
   6   0   1     1682.45     1696.34     52.04 o 
   7   0   1      417.12      410.76     29.55 o 
   8   0   1       64.62       78.20     26.03 o 
   9   0   1      283.99      304.91     43.08 o 
  10   0   1      370.39      354.43     48.92 o 
 -10   1   1       10.49       -2.26     23.37 o 
  -9   1   1      911.37      947.25     49.65 o 
  -8   1   1       24.29       37.01     15.74 o 
  -7   1   1     3582.90     3532.18     82.51 o 
  -6   1   1      639.57      652.01     33.53 o 
  -5   1   1     6742.05     6950.45     95.84 o 
  -4   1   1     2908.95     2890.62     54.65 o 
  -3   1   1     3851.88     4027.07     81.99 o 
  -2   1   1     1455.05     1415.80     34.29 o 
  -1   1   1    10900.01    11175.35     85.59 o 
   0   1   1    18783.86    20637.01    147.99 o 
   1   1   1     2181.18     2327.45     42.96 o 
   2   1   1     5708.81     5997.74     55.76 o 
   3   1   1     1175.04     1214.43     29.13 o 
   4   1   1     3702.78     3627.36     59.88 o 
   5   1   1       45.90       55.15     12.83 o 
   6   1   1      169.91      167.28     18.84 o 
   7   1   1        0.12        1.17     15.11 o 
   8   1   1      437.23      554.88    149.89 o 
   9   1   1        8.18       10.60     22.72 o 
  10   1   1      152.00      153.40     55.98 o 
 -11   2   1       83.89       78.52     48.95 o 
 -10   2   1      458.35      437.66     74.16 o 
  -9   2   1        6.40        6.23     14.77 o 
  -8   2   1      570.33      607.23     42.80 o 
  -7   2   1        8.50       17.70     12.94 o 
  -6   2   1     2852.74     2830.31     78.84 o 
  -5   2   1     1564.46     1561.48     44.15 o 
  -4   2   1      505.78      490.72     22.22 o 
  -3   2   1      498.90      453.53     22.19 o 
  -2   2   1     5817.40     5796.22     81.10 o 
  -1   2   1    14626.41    15863.59    162.25 o 
   0   2   1     5833.13     6021.57     78.72 o 
   1   2   1      661.32      659.11     17.48 o 
   2   2   1      656.89      626.04     31.69 o 
   3   2   1     2423.43     2469.73     69.48 o 
   4   2   1       13.91       26.17     14.39 o 
   5   2   1      659.55      637.12     36.79 o 
   6   2   1        7.86        7.95     14.42 o 
   7   2   1       83.65      103.28     29.64 o 
   8   2   1       37.15        9.71     19.96 o 
   9   2   1      264.25      267.55     43.24 o 
  10   2   1        9.67        9.17     21.06 o 
 -11   3   1      254.24      290.80     68.58 o 
 -10   3   1       53.55       40.17     27.06 o 
  -9   3   1      307.39      349.78     42.98 o 
  -8   3   1      826.41      786.20     42.28 o 
  -7   3   1     2129.61     2063.12     60.05 o 
  -6   3   1      105.74       96.69     15.90 o 
  -5   3   1     1205.54     1079.96     52.52 o 
  -4   3   1       73.80      102.82     10.38 o 
  -3   3   1     3404.79     3356.10     75.14 o 
  -2   3   1     1380.38     1379.34     27.41 o 
  -1   3   1    15418.31    16496.56    164.89 o 
   0   3   1     8496.41     8923.53    101.17 o 
   1   3   1     2026.96     2026.59     59.22 o 
   2   3   1     1187.97     1033.79     44.47 o 
   3   3   1      262.92      253.79     26.64 o 
   4   3   1     2774.54     2734.31     86.73 o 
   5   3   1      119.19      126.01     28.27 o 
   6   3   1      362.81      308.91     45.44 o 
   7   3   1      269.77      231.86     40.58 o 
   8   3   1      458.55      454.36     52.78 o 
   9   3   1        0.14        7.78     21.94 o 
 -11   4   1      154.10      167.75     42.98 o 
 -10   4   1      193.45      225.89     42.88 o 
  -9   4   1      515.88      482.93     58.04 o 
  -8   4   1      153.64      199.75     36.24 o 
  -7   4   1      363.87      349.08     38.01 o 
  -6   4   1     2855.80     2776.48     66.49 o 
  -5   4   1      517.70      557.88     21.64 o 
  -4   4   1     5085.30     4977.16    194.11 o 
  -3   4   1      204.98      172.45     20.55 o 
  -2   4   1     6702.19     6915.42    171.03 o 
  -1   4   1       12.31       19.04      7.57 o 
   0   4   1     2614.45     2575.42     51.66 o 
   1   4   1      119.58      104.44     11.73 o 
   2   4   1     5521.03     5444.02    110.43 o 
   3   4   1      159.81      133.57     22.40 o 
   4   4   1      925.95      817.09     51.55 o 
   5   4   1       76.65       79.20     25.37 o 
   6   4   1     1775.51     1659.77     84.88 o 
   7   4   1      353.44      297.80     43.75 o 
   8   4   1       60.43       79.26     33.93 o 
   9   4   1       93.73       63.55     31.56 o 
 -11   5   1        1.57       13.91     24.00 o 
 -10   5   1      361.27      383.94     49.51 o 
  -9   5   1       63.44       53.95     26.97 o 
  -8   5   1     1005.18     1030.74     67.61 o 
  -7   5   1      502.04      450.31     43.51 o 
  -6   5   1      939.97      871.22     54.11 o 
  -5   5   1      422.60      392.08     41.44 o 
  -4   5   1     1713.04     1701.06     80.94 o 
  -3   5   1     1049.43      953.68     38.23 o 
  -2   5   1       34.03       40.29     10.27 o 
  -1   5   1       32.63       51.74     11.46 o 
   0   5   1     5061.22     5279.05     77.42 o 
   1   5   1     3491.77     3547.52     71.04 o 
   2   5   1      441.93      423.06     23.75 o 
   3   5   1      407.92      356.10     35.80 o 
   4   5   1      281.04      238.76     32.74 o 
   5   5   1      572.01      465.81     47.01 o 
   6   5   1      127.40      103.12     32.55 o 
   7   5   1      498.80      547.61     58.04 o 
   8   5   1        0.08        9.10     23.30 o 
 -10   6   1       84.38      107.57     35.03 o 
  -9   6   1      941.71      951.22     70.31 o 
  -8   6   1       14.00       11.07     20.14 o 
  -7   6   1       58.47       77.32     26.25 o 
  -6   6   1       23.70       15.12     16.24 o 
  -5   6   1     1936.25     1850.32     76.56 o 
  -4   6   1      255.28      213.32     27.43 o 
  -3   6   1      779.96      711.02     29.81 o 
  -2   6   1     1075.32     1125.38     38.99 o 
  -1   6   1      542.65      526.73     27.70 o 
   0   6   1      165.59      177.28     17.68 o 
   1   6   1      274.93      259.36     20.16 o 
   2   6   1      937.86      910.91     40.32 o 
   3   6   1      249.94      244.23     32.17 o 
   4   6   1      270.31      308.22     38.01 o 
   5   6   1      140.20      159.33     36.33 o 
   6   6   1      105.20      114.26     35.56 o 
   7   6   1       71.65       75.32     30.72 o 
 -10   7   1      127.19      113.84     36.73 o 
  -9   7   1       82.05       88.46     31.96 o 
  -8   7   1      477.79      485.65     51.11 o 
  -7   7   1        0.69       -2.16     14.66 o 
  -6   7   1      934.18      785.74     63.01 o 
  -5   7   1        0.26        5.97     13.02 o 
  -4   7   1      492.02      530.14     26.07 o 
  -3   7   1        7.70       15.89     10.29 o 
  -2   7   1       92.12       98.06     17.55 o 
  -1   7   1      157.82      191.70     20.15 o 
   0   7   1      327.71      316.48     24.35 o 
   1   7   1      390.50      389.45     26.22 o 
   2   7   1       44.41       48.98     20.39 o 
   3   7   1       38.13       43.72     22.96 o 
   4   7   1       61.21       73.38     27.07 o 
   5   7   1      137.40      148.15     39.45 o 
   6   7   1       20.37       26.34     25.46 o 
   7   7   1       14.94       38.28     26.92 o 
 -10   8   1      163.86      201.73     45.64 o 
  -9   8   1      232.01      242.81     44.78 o 
  -8   8   1      177.94      171.39     41.45 o 
  -7   8   1      212.71      254.70     39.34 o 
  -6   8   1      130.84      112.93     32.90 o 
  -5   8   1      991.25      783.36    139.83 o 
  -4   8   1       17.93       13.47     16.11 o 
  -3   8   1      221.20      235.16     23.49 o 
  -2   8   1      227.35      213.50     23.11 o 
  -1   8   1     1416.13     1370.38     58.88 o 
   0   8   1        0.77        8.45     13.12 o 
   1   8   1      552.78      556.41     68.34 o 
   2   8   1       22.72       19.01     19.31 o 
   3   8   1      432.69      459.82     47.75 o 
   4   8   1        9.83       15.53     22.01 o 
   5   8   1      260.80      291.97     44.41 o 
   6   8   1       26.51       68.24     31.35 o 
  -9   9   1      154.28      152.55     39.76 o 
  -8   9   1        7.32        8.99     23.90 o 
  -7   9   1      365.33      356.19     47.80 o 
  -6   9   1      103.32       96.82     32.28 o 
  -5   9   1      296.82      275.06     39.49 o 
  -4   9   1       73.63       61.96     26.54 o 
  -3   9   1      952.89      962.75     61.57 o 
  -2   9   1      416.42      417.60     33.57 o 
  -1   9   1      445.45      409.42     33.46 o 
   0   9   1      568.94      612.68     38.29 o 
   1   9   1      348.63      337.46     41.88 o 
   2   9   1      430.03      394.80     46.06 o 
   3   9   1       84.03       93.10     30.14 o 
   4   9   1      275.62      302.35     45.23 o 
   5   9   1        1.37       12.58     20.90 o 
  -9  10   1       52.60       61.12     31.10 o 
  -8  10   1      146.41      121.94     37.47 o 
  -7  10   1        4.69       17.63     22.99 o 
  -6  10   1      109.56      140.89     39.67 o 
  -5  10   1       49.91       29.17     24.59 o 
  -4  10   1      535.25      497.69     51.27 o 
  -3  10   1        2.26       -7.85     17.05 o 
  -2  10   1      486.53      505.90     44.53 o 
  -1  10   1        7.60       28.29     17.55 o 
   0  10   1      256.02      274.70     42.65 o 
   1  10   1        4.59       -8.07     17.17 o 
   2  10   1      337.56      368.31     48.17 o 
   3  10   1      118.16      162.65     40.31 o 
   4  10   1       47.48       60.64     31.29 o 
  -8  11   1        3.90        9.41     22.12 o 
  -7  11   1       86.15       78.69     34.78 o 
  -6  11   1        0.95       -4.71     19.62 o 
  -5  11   1        7.51       12.45     24.05 o 
  -4  11   1       27.92       24.30     24.54 o 
  -3  11   1      162.68      172.81     39.42 o 
  -2  11   1        8.92        2.91     20.48 o 
  -1  11   1      136.09      132.47     37.45 o 
   0  11   1       15.77       27.85     24.05 o 
   1  11   1       88.49      128.25     36.22 o 
   2  11   1        0.08       18.98     22.14 o 
  -6  12   1       72.92       67.51     31.50 o 
  -5  12   1       21.92       15.93     24.32 o 
  -4  12   1      168.49      182.66     43.17 o 
  -3  12   1        2.93       15.08     25.95 o 
  -2  12   1       73.75       98.63     49.68 o 
  -1  12   1        0.01        6.54     29.08 o 
   0  12   1       79.90      127.71     60.34 o 
   0 -12   2       50.94       58.38     30.33 o 
   1 -12   2       37.06       59.09     30.73 o 
   2 -12   2       35.74       37.81     26.94 o 
   3 -12   2      136.14      160.38     39.82 o 
   4 -12   2       10.79       14.43     24.30 o 
   5 -12   2      113.04      123.36     37.52 o 
   6 -12   2        0.09       17.48     25.77 o 
  -2 -11   2       14.23       12.23     24.15 o 
  -1 -11   2      150.27      163.12     41.01 o 
   0 -11   2      167.80      198.45     39.61 o 
   1 -11   2        2.43        5.81     17.86 o 
   2 -11   2       96.23      111.33     25.64 o 
   3 -11   2       66.55       69.31     29.72 o 
   4 -11   2      310.73      284.38     41.49 o 
   5 -11   2        6.39       11.91     23.52 o 
   6 -11   2      177.15      205.74     45.96 o 
   7 -11   2        0.21        7.27     40.23 o 
   8 -11   2      128.78      147.83     61.07 o 
  -4 -10   2       63.97       78.23     31.71 o 
  -3 -10   2        6.98       11.94     18.24 o 
  -2 -10   2      237.41      273.14     43.24 o 
  -1 -10   2      188.30      246.54     43.26 o 
   0 -10   2      139.31      162.37     36.48 o 
   1 -10   2      198.93      221.15     27.03 o 
   2 -10   2      133.66      180.63     25.72 o 
   3 -10   2      524.81      517.04     40.87 o 
   4 -10   2       67.87       67.49     29.50 o 
   5 -10   2      202.00      215.94     40.51 o 
   6 -10   2       16.81       13.69     24.42 o 
   7 -10   2      464.94      408.59     52.39 o 
   8 -10   2        3.00       11.64     22.95 o 
   9 -10   2      189.50      212.05     67.37 o 
  -5  -9   2       56.19       76.17     30.01 o 
  -4  -9   2       49.74       41.54     26.30 o 
  -3  -9   2      453.73      442.18     50.64 o 
  -2  -9   2        3.64       15.27     19.72 o 
  -1  -9   2      491.40      537.51     48.78 o 
   0  -9   2       16.00       41.23     17.52 o 
   1  -9   2     1261.21     1256.20     52.30 o 
   2  -9   2      275.58      254.93     26.46 o 
   3  -9   2      655.26      752.84     49.96 o 
   4  -9   2       58.79       66.67     33.20 o 
   5  -9   2     1268.67     1235.15     73.02 o 
   6  -9   2      212.30      195.08     41.89 o 
   7  -9   2      433.44      446.56     51.07 o 
   8  -9   2      529.36      556.44     57.31 o 
   9  -9   2       30.41       32.71     26.35 o 
  -6  -8   2        4.52        7.87     20.67 o 
  -5  -8   2      367.10      389.48     70.28 o 
  -4  -8   2      117.95      123.21     34.18 o 
  -3  -8   2      237.66      256.51     37.60 o 
  -2  -8   2      209.31      214.81     33.05 o 
  -1  -8   2      232.16      257.31     29.06 o 
   0  -8   2      840.53      824.96     40.11 o 
   1  -8   2     1018.79     1041.74     44.36 o 
   2  -8   2     2173.11     2120.71     61.63 o 
   3  -8   2       14.06       21.83     12.01 o 
   4  -8   2     2133.48     2124.60    103.62 o 
   5  -8   2        4.01        7.33     17.60 o 
   6  -8   2      582.33      553.64     50.34 o 
   7  -8   2      440.27      420.35     46.09 o 
   8  -8   2      485.24      473.17     52.47 o 
   9  -8   2      152.85      135.32     38.33 o 
  10  -8   2      133.13      193.38     45.89 o 
  -7  -7   2        1.39        5.17     20.82 o 
  -6  -7   2      136.06      133.04     52.10 o 
  -5  -7   2       34.49       41.83     25.59 o 
  -4  -7   2      566.11      584.02     52.24 o 
  -3  -7   2      100.49      111.91     29.36 o 
  -2  -7   2      740.39      665.80     48.56 o 
  -1  -7   2      185.46      195.52     19.72 o 
   0  -7   2     1099.59     1049.35     41.22 o 
   1  -7   2      724.35      639.62     32.39 o 
   2  -7   2      137.64      162.74     18.28 o 
   3  -7   2     1214.11     1192.88     43.10 o 
   4  -7   2       29.34       28.86     12.36 o 
   5  -7   2      979.65      936.66     52.67 o 
   6  -7   2        4.34        0.96     15.13 o 
   7  -7   2      489.31      457.22     51.62 o 
   8  -7   2        6.27        6.71     18.10 o 
   9  -7   2      209.28      256.39     44.92 o 
  10  -7   2        9.61       21.33     24.71 o 
  -8  -6   2        0.22        0.49     23.21 o 
  -7  -6   2      160.81      160.34     41.27 o 
  -6  -6   2       32.87       23.24     23.33 o 
  -5  -6   2      980.76      946.80     67.42 o 
  -4  -6   2      209.95      196.90     31.57 o 
  -3  -6   2     2042.95     1884.66     79.45 o 
  -2  -6   2      514.08      456.10     25.38 o 
  -1  -6   2     2405.16     2323.04     80.88 o 
   0  -6   2     2669.98     2579.63     58.50 o 
   1  -6   2      959.84     1033.56     37.46 o 
   2  -6   2     2456.28     2365.90     55.32 o 
   3  -6   2      472.49      422.10     24.64 o 
   4  -6   2     3021.30     2938.39     62.09 o 
   5  -6   2      187.15      162.93     19.34 o 
   6  -6   2     1089.10     1042.53     41.01 o 
   7  -6   2       89.31       89.10     28.44 o 
   8  -6   2      625.47      565.60     51.92 o 
   9  -6   2        5.14       -0.91     18.84 o 
  10  -6   2      398.09      405.78     50.63 o 
  -8  -5   2       62.54       89.90     34.12 o 
  -7  -5   2      260.81      285.33     44.81 o 
  -6  -5   2      936.83      958.83     69.30 o 
  -5  -5   2      219.89      202.35     35.40 o 
  -4  -5   2     1275.63     1292.64     67.50 o 
  -3  -5   2      188.41      180.89     15.11 o 
  -2  -5   2     5887.67     6065.46     79.60 o 
  -1  -5   2       62.60       78.09     13.18 o 
   0  -5   2     4976.30     4871.77     72.83 o 
   1  -5   2     1991.72     1951.88     51.66 o 
   2  -5   2     1395.51     1302.94     37.63 o 
   3  -5   2     1313.55     1152.42     36.05 o 
   4  -5   2     5998.32     5885.50    196.97 o 
   5  -5   2     4066.11     3980.06     72.53 o 
   6  -5   2      548.55      545.65     30.72 o 
   7  -5   2     1156.24     1152.19     46.53 o 
   8  -5   2      423.16      387.27     43.10 o 
   9  -5   2      793.38      760.42     61.71 o 
  10  -5   2       10.52       22.02     25.50 o 
  -9  -4   2        2.65        4.68     25.00 o 
  -8  -4   2      365.86      414.90     66.40 o 
  -7  -4   2      164.07      146.75     37.78 o 
  -6  -4   2     1112.81     1126.50     71.69 o 
  -5  -4   2     1067.21     1017.30     61.83 o 
  -4  -4   2      862.71      848.34     51.28 o 
  -3  -4   2      445.11      407.59     19.04 o 
  -2  -4   2     2300.71     2179.70     43.65 o 
  -1  -4   2     9224.89     9472.50     92.00 o 
   0  -4   2     1050.18     1111.53     31.53 o 
   1  -4   2     3041.97     2959.46     58.42 o 
   2  -4   2      506.54      477.87     21.13 o 
   3  -4   2     7197.29     7464.91    113.80 o 
   4  -4   2       10.12       10.17      7.94 o 
   5  -4   2     2932.50     2940.98     61.86 o 
   6  -4   2        8.38       13.03     10.75 o 
   7  -4   2     1166.10     1223.09     61.46 o 
   8  -4   2      292.90      293.87     28.59 o 
   9  -4   2      431.96      441.00     47.62 o 
  10  -4   2      141.85      142.44     36.64 o 
  11  -4   2      117.33      152.19     61.31 o 
  -9  -3   2      167.20      176.06     42.24 o 
  -8  -3   2       10.81       19.47     23.73 o 
  -7  -3   2      761.46      751.27     59.43 o 
  -6  -3   2      450.63      362.30     40.95 o 
  -5  -3   2     1730.79     1679.32     71.72 o 
  -4  -3   2      169.48      175.81     13.98 o 
  -3  -3   2     5012.64     4967.13     88.18 o 
  -2  -3   2     4547.31     4581.72     58.07 o 
  -1  -3   2     2816.85     2884.07     45.21 o 
   0  -3   2     2464.06     2581.27     41.67 o 
   1  -3   2      714.61      714.96     22.06 o 
   2  -3   2     1672.63     1656.08     34.42 o 
   3  -3   2       70.19       90.88     11.26 o 
   4  -3   2      371.72      294.03     18.91 o 
   5  -3   2      318.43      334.50     22.24 o 
   6  -3   2     1174.47     1134.63     42.96 o 
   7  -3   2       29.24       32.29     14.03 o 
   8  -3   2      297.47      304.68     29.46 o 
   9  -3   2      188.03      182.46     28.15 o 
  10  -3   2       83.61       78.24     30.41 o 
  11  -3   2        5.05       12.84     33.20 o 
 -10  -2   2       64.80       68.36     31.66 o 
  -9  -2   2       87.55      102.27     33.76 o 
  -8  -2   2      854.27      833.78     63.47 o 
  -7  -2   2       34.86       33.57     20.64 o 
  -6  -2   2     1716.51     1646.84     49.93 o 
  -5  -2   2        3.52       -0.44      8.55 o 
  -4  -2   2     8936.65     9587.64    123.25 o 
  -2  -2   2      691.88      691.91     24.95 o 
  -1  -2   2    27146.99    29662.12    353.23 o 
   0  -2   2     4123.74     4292.01     45.41 o 
   1  -2   2     9033.49     9440.47     68.77 o 
   2  -2   2     5375.12     5444.56     67.41 o 
   3  -2   2     7981.98     8362.99     82.57 o 
   4  -2   2       16.25       15.32      8.00 o 
   5  -2   2      548.29      459.39     26.13 o 
   6  -2   2        0.68       -3.47      9.73 o 
   7  -2   2     1003.11     1029.98     45.80 o 
   8  -2   2        2.42       11.55     13.90 o 
   9  -2   2      173.11      191.30     28.77 o 
  10  -2   2       16.36       21.30     24.50 o 
 -10  -1   2      240.32      263.89     51.74 o 
  -9  -1   2      375.16      400.96     48.84 o 
  -8  -1   2      471.74      498.86     48.93 o 
  -7  -1   2     1453.09     1333.58     87.39 o 
  -6  -1   2       12.09       15.74     10.88 o 
  -5  -1   2     3672.90     3547.20     80.62 o 
  -4  -1   2      269.64      269.91     18.52 o 
  -3  -1   2    10010.41    10447.44     92.82 o 
  -2  -1   2    18193.13    19874.47    114.23 o 
  -1  -1   2    12024.01    12800.15    233.36 o 
   0  -1   2     2716.70     2878.42     87.89 o 
   1  -1   2       56.32       69.61      5.95 o 
   2  -1   2     6168.79     6667.01     62.59 o 
   3  -1   2      859.50      861.48     27.30 o 
   4  -1   2     2858.61     3030.01     58.32 o 
   5  -1   2      654.76      650.58     31.15 o 
   6  -1   2     3534.14     3558.65     77.05 o 
   7  -1   2      267.86      273.62     25.56 o 
   8  -1   2      608.35      688.10     47.30 o 
   9  -1   2       44.33       44.63     27.15 o 
  10  -1   2      300.29      350.33     48.37 o 
 -10   0   2        7.83        5.37     23.63 o 
  -9   0   2      775.22      779.80     98.27 o 
  -8   0   2      411.99      440.07     33.25 o 
  -7   0   2     1156.98     1097.40     46.83 o 
  -6   0   2     1743.65     1710.99     53.37 o 
  -5   0   2     3425.94     3229.62     66.64 o 
  -4   0   2     5706.94     5727.16     78.22 o 
  -3   0   2        5.11       16.86      6.78 o 
  -2   0   2      740.02      790.22     21.35 o 
  -1   0   2     1937.34     1993.28     44.68 o 
   0   0   2     9450.49     9738.97     74.79 o 
   1   0   2       63.94       65.76      6.06 o 
   2   0   2     4801.45     4934.84     54.40 o 
   3   0   2      139.99      174.92     13.60 o 
   4   0   2     7553.82     7958.65     94.05 o 
   5   0   2       19.26       20.33     10.76 o 
   6   0   2     1768.04     1751.52     58.41 o 
   7   0   2      689.72      700.35     37.64 o 
   8   0   2      213.17      202.16     33.20 o 
   9   0   2       24.12       32.85     25.22 o 
  10   0   2      396.54      390.32     51.38 o 
 -10   1   2      538.52      560.28     84.58 o 
  -9   1   2       28.89       30.13     17.56 o 
  -8   1   2      153.15      166.33     24.08 o 
  -7   1   2       15.55       10.46     11.84 o 
  -6   1   2     3040.51     3030.59     69.84 o 
  -5   1   2     2004.57     1927.07     51.07 o 
  -4   1   2     2887.47     2862.61     54.38 o 
  -3   1   2      834.18      792.44     29.99 o 
  -2   1   2      884.74      883.29     23.45 o 
  -1   1   2     1908.69     1880.97     25.66 o 
   0   1   2    18555.61    19846.12    108.67 o 
   1   1   2     5618.84     5890.74     52.30 o 
   2   1   2      323.16      316.18     13.79 o 
   3   1   2     3037.29     3223.81     49.61 o 
   4   1   2      778.54      755.47     28.24 o 
   5   1   2     2271.08     2220.03     53.80 o 
   6   1   2       46.46       49.33     14.26 o 
   7   1   2      404.00      372.62     40.78 o 
   8   1   2       44.84       40.95     24.24 o 
   9   1   2      396.27      385.34     48.75 o 
  10   1   2       15.23       10.18     22.15 o 
 -11   2   2      203.02      210.35     68.10 o 
 -10   2   2       19.53       -0.48     35.62 o 
  -9   2   2      541.66      527.75     49.84 o 
  -8   2   2        0.10       87.48     81.80 o 
  -7   2   2      954.18      950.35     42.52 o 
  -6   2   2       29.28       29.50     12.41 o 
  -5   2   2     2482.93     2497.57     67.35 o 
  -4   2   2      189.14      175.63     14.19 o 
  -3   2   2       81.65       91.91      8.95 o 
  -2   2   2        1.81        6.78      6.29 o 
  -1   2   2     2515.95     2550.79     40.14 o 
   0   2   2      109.06      135.07      9.54 o 
   1   2   2      112.50      111.25      9.97 o 
   2   2   2       99.55       92.83      8.03 o 
   3   2   2       25.74       11.29      5.31 o 
   4   2   2      677.24      652.28     22.48 o 
   5   2   2       31.66       43.22     10.40 o 
   6   2   2       25.47       37.76     19.53 o 
   7   2   2      848.66      733.97     57.89 o 
   8   2   2      366.65      328.75     44.50 o 
   9   2   2       16.54        4.98     21.77 o 
 -11   3   2      128.12      128.92     55.50 o 
 -10   3   2      492.98      531.40     55.07 o 
  -9   3   2      307.64      244.92     39.08 o 
  -8   3   2     1377.82     1213.72     74.03 o 
  -7   3   2       81.38       84.98     17.58 o 
  -6   3   2     3409.86     3305.08     84.92 o 
  -5   3   2      248.76      213.22     16.66 o 
  -4   3   2     3062.53     3192.58     81.74 o 
  -3   3   2      607.21      594.76     48.71 o 
  -2   3   2     9208.86     9696.25    147.83 o 
  -1   3   2    10189.02    11033.80    186.22 o 
   0   3   2     2106.63     2153.98     40.80 o 
   1   3   2      560.17      542.69     21.09 o 
   2   3   2     1617.08     1591.34     51.90 o 
   3   3   2      154.29      109.10     20.14 o 
   4   3   2     1007.03      971.48     59.49 o 
   5   3   2      537.14      528.13     44.37 o 
   6   3   2      160.96      156.06     33.84 o 
   7   3   2       20.87       26.35     22.25 o 
   8   3   2      172.92      156.86     40.35 o 
   9   3   2      293.83      343.39     70.52 o 
 -11   4   2       76.64       81.32     37.56 o 
 -10   4   2      178.31      249.39     65.67 o 
  -9   4   2       57.64       73.56     29.84 o 
  -8   4   2     1314.91     1230.98     71.55 o 
  -7   4   2     2798.47     2649.76     96.45 o 
  -6   4   2      784.72      765.37     28.83 o 
  -5   4   2     2354.80     2279.70     78.31 o 
  -4   4   2      317.30      283.07     27.19 o 
  -3   4   2     2171.13     2084.27     65.13 o 
  -2   4   2      432.76      398.51     17.52 o 
  -1   4   2     7281.64     7674.94    276.95 o 
   0   4   2      114.59      118.67     13.25 o 
   1   4   2     2632.23     2549.83     77.22 o 
   2   4   2      381.53      394.52     17.61 o 
   3   4   2     2686.06     2523.21     94.03 o 
   4   4   2      100.29       96.76     25.66 o 
   5   4   2      994.37      947.45     60.72 o 
   6   4   2       72.15       84.17     29.26 o 
   7   4   2      407.11      396.11     48.41 o 
   8   4   2      149.74      142.33     40.34 o 
   9   4   2      173.41      181.76     45.15 o 
 -11   5   2      211.48      290.54     49.60 o 
 -10   5   2        2.23        5.48     24.22 o 
  -9   5   2      692.11      689.75     60.95 o 
  -8   5   2       98.51      104.10     30.57 o 
  -7   5   2      661.10      644.12     50.79 o 
  -6   5   2      156.04      148.07     27.38 o 
  -5   5   2     1173.39     1038.40     55.49 o 
  -4   5   2        5.67        3.01     10.66 o 
  -3   5   2     1603.54     1532.22     60.28 o 
  -2   5   2     1234.46     1162.27     35.23 o 
  -1   5   2     5522.93     5665.35     82.78 o 
   0   5   2      896.51      874.57     33.83 o 
   1   5   2     2578.20     2494.31    106.74 o 
   2   5   2     1252.55     1361.33     38.18 o 
   3   5   2      583.86      587.73     44.28 o 
   4   5   2      942.54      873.78     57.64 o 
   5   5   2      649.28      557.20     51.06 o 
   6   5   2     1386.93     1339.24     80.74 o 
   7   5   2        7.48       -0.93     20.43 o 
   8   5   2      183.74      153.70     41.96 o 
 -10   6   2      110.54      118.01     37.09 o 
  -9   6   2       42.94       51.58     26.97 o 
  -8   6   2       95.28      131.83     47.98 o 
  -7   6   2        0.25       -6.93     15.74 o 
  -6   6   2      516.10      501.03     44.30 o 
  -5   6   2      183.49      161.61     26.65 o 
  -4   6   2     1851.54     1741.29     73.19 o 
  -3   6   2       55.07       58.24     11.98 o 
  -2   6   2      177.40      170.12     17.30 o 
  -1   6   2      458.30      456.10     26.95 o 
   0   6   2     2280.32     2225.44     59.53 o 
   1   6   2       33.82       49.39     12.73 o 
   2   6   2     1107.87     1269.04     89.66 o 
   3   6   2       40.51       31.62     19.08 o 
   4   6   2      176.09      178.31     33.59 o 
   5   6   2      217.05      178.74     38.38 o 
   6   6   2      238.75      235.91     51.25 o 
   7   6   2      169.55      162.66     41.06 o 
 -10   7   2      120.62      106.33     35.62 o 
  -9   7   2      320.24      313.16     45.79 o 
  -8   7   2       25.83       26.54     28.60 o 
  -7   7   2      166.31      173.49     36.76 o 
  -6   7   2       11.81       13.44     19.06 o 
  -5   7   2     1036.15      978.88     60.05 o 
  -4   7   2       33.36       46.25     19.90 o 
  -3   7   2      445.24      445.92     26.37 o 
  -2   7   2       42.71       49.41     18.15 o 
  -1   7   2      634.96      604.46     33.64 o 
   0   7   2        4.58       11.06     10.92 o 
   1   7   2      796.66      828.34     37.69 o 
   2   7   2        2.31        5.61     15.24 o 
   3   7   2      571.39      524.77     48.63 o 
   4   7   2      118.19      107.45     31.06 o 
   5   7   2      350.33      317.66     49.32 o 
   6   7   2      166.47      176.84     43.85 o 
   7   7   2       71.38       59.77     29.55 o 
 -10   8   2       58.25       51.19     31.91 o 
  -9   8   2       90.20       81.57     32.47 o 
  -8   8   2      155.82      158.95     40.61 o 
  -7   8   2      113.94      111.52     32.92 o 
  -6   8   2      821.44      759.20     58.97 o 
  -5   8   2        3.45       -4.99     17.07 o 
  -4   8   2      267.66      303.11     37.80 o 
  -3   8   2       49.05       78.79     17.23 o 
  -2   8   2      294.72      305.37     26.48 o 
  -1   8   2      136.73      143.38     21.94 o 
   0   8   2     1134.48     1132.45     47.72 o 
   1   8   2        0.50       -3.98     19.53 o 
   2   8   2      757.79      817.51     59.12 o 
   3   8   2        0.73        6.82     19.00 o 
   4   8   2      611.37      609.72     58.19 o 
   5   8   2       38.82       52.42     30.29 o 
   6   8   2      225.62      234.60     44.85 o 
  -9   9   2        0.07       -2.76     23.46 o 
  -8   9   2      254.70      272.98     43.78 o 
  -7   9   2        0.37        7.63     22.36 o 
  -6   9   2      565.14      528.17     54.06 o 
  -5   9   2       43.57       69.41     29.69 o 
  -4   9   2      684.90      657.79     55.63 o 
  -3   9   2       26.78       31.45     20.20 o 
  -2   9   2      615.97      633.38     48.51 o 
  -1   9   2      189.31      220.68     26.74 o 
   0   9   2      523.78      521.92     36.51 o 
   1   9   2      454.85      440.33     66.40 o 
   2   9   2      104.73      108.43     31.91 o 
   3   9   2      325.00      403.08     48.49 o 
   4   9   2       25.88       19.10     22.87 o 
   5   9   2      206.27      287.42     50.16 o 
  -9  10   2       80.86       81.67     48.95 o 
  -8  10   2       25.78       28.76     27.78 o 
  -7  10   2      251.91      243.31     44.54 o 
  -6  10   2       62.42       54.81     30.43 o 
  -5  10   2      390.64      309.46     43.75 o 
  -4  10   2        8.17        4.00     21.15 o 
  -3  10   2      397.32      404.92     45.49 o 
  -2  10   2        6.73        2.84     14.57 o 
  -1  10   2      475.44      499.45     43.81 o 
   0  10   2       95.64      101.11     32.89 o 
   1  10   2      443.86      496.75     52.79 o 
   2  10   2       70.25       87.59     33.55 o 
   3  10   2       54.09       67.92     28.15 o 
   4  10   2       65.56       82.74     32.64 o 
  -8  11   2       33.04       26.90     40.23 o 
  -7  11   2       18.09       25.21     25.98 o 
  -6  11   2       14.63       26.87     27.07 o 
  -5  11   2       36.65       15.71     24.34 o 
  -4  11   2      140.87      162.15     40.18 o 
  -3  11   2       49.46       49.54     26.56 o 
  -2  11   2      226.76      219.09     40.15 o 
  -1  11   2       13.51       19.61     25.61 o 
   0  11   2       74.56       50.72     28.74 o 
   1  11   2        5.62        1.66     20.99 o 
   2  11   2      114.25      119.05     36.81 o 
  -6  12   2       23.23       10.86     22.90 o 
  -5  12   2       45.25       61.39     32.81 o 
  -4  12   2       41.57       39.67     27.56 o 
  -3  12   2      141.08      162.67     41.78 o 
  -2  12   2       10.11       10.42     33.20 o 
   0  12   2        0.13       -6.54     38.29 o 
   0 -12   3       44.73       30.48     26.35 o 
   1 -12   3       21.49       38.50     32.33 o 
   2 -12   3      150.90      147.09     38.07 o 
   3 -12   3        0.35        5.93     23.63 o 
   4 -12   3       78.49       65.96     30.59 o 
   5 -12   3        0.77       12.19     24.16 o 
   6 -12   3       65.39       82.05     34.72 o 
  -2 -11   3      180.30      205.12     45.07 o 
  -1 -11   3       75.89       85.26     30.43 o 
   0 -11   3       97.75      145.52     37.60 o 
   1 -11   3       36.51       71.41     22.91 o 
   2 -11   3      155.37      143.17     28.81 o 
   3 -11   3      338.18      321.20     42.66 o 
   4 -11   3       40.91       50.87     27.84 o 
   5 -11   3      275.23      302.37     45.23 o 
   6 -11   3       39.73       26.54     26.39 o 
   7 -11   3      167.47      172.54     59.62 o 
  -4 -10   3        1.68       13.11     19.99 o 
  -3 -10   3      166.48      166.84     40.45 o 
  -2 -10   3        1.22       29.92     25.29 o 
  -1 -10   3      743.74      773.24     62.10 o 
   0 -10   3       75.40      117.29     46.04 o 
   1 -10   3      431.25      429.20     35.39 o 
   2 -10   3      307.38      312.53     30.81 o 
   3 -10   3      373.94      377.17     33.17 o 
   4 -10   3      563.42      568.70     52.66 o 
   5 -10   3      175.92      160.17     38.09 o 
   6 -10   3      420.85      481.69     52.81 o 
   7 -10   3       83.36       51.64     30.52 o 
   8 -10   3      292.54      313.78     48.66 o 
  -5  -9   3       25.91       34.79     25.95 o 
  -4  -9   3      195.66      215.20     39.57 o 
  -3  -9   3      117.70      168.97     38.63 o 
  -2  -9   3      680.80      757.43     59.29 o 
  -1  -9   3        1.65       -2.06     16.81 o 
   0  -9   3     1065.86     1054.82     48.62 o 
   1  -9   3       34.94       40.63     16.24 o 
   2  -9   3      913.59      937.73     45.61 o 
   3  -9   3      145.90      149.46     24.55 o 
   4  -9   3     1426.82     1500.33     83.06 o 
   5  -9   3      124.99      120.32     32.55 o 
   6  -9   3      375.59      382.96     46.19 o 
   7  -9   3      379.51      306.52     46.75 o 
   8  -9   3      237.15      202.16     44.35 o 
   9  -9   3      190.87      210.42     45.81 o 
  -6  -8   3      155.78      182.44     43.37 o 
  -5  -8   3        6.13       13.14     20.64 o 
  -4  -8   3      419.51      495.78     51.79 o 
  -3  -8   3      280.55      314.37     39.94 o 
  -2  -8   3      508.28      487.24     45.83 o 
  -1  -8   3      638.62      613.73     35.39 o 
   0  -8   3      406.53      421.80     29.95 o 
   1  -8   3      923.12      964.38     43.35 o 
   2  -8   3       19.44       26.66     13.49 o 
   3  -8   3     1218.04     1233.40     48.15 o 
   4  -8   3       17.30       32.48     15.06 o 
   5  -8   3      623.15      600.44     35.33 o 
   6  -8   3       32.13       35.22     23.08 o 
   7  -8   3      716.56      760.61     64.58 o 
   8  -8   3      115.18      142.53     37.81 o 
   9  -8   3       82.60      126.72     39.59 o 
  10  -8   3       10.42        8.39     24.73 o 
  -7  -7   3      118.87      144.21     40.60 o 
  -6  -7   3       11.58        7.31     21.84 o 
  -5  -7   3      415.58      369.61     47.24 o 
  -4  -7   3      123.13      149.14     35.19 o 
  -3  -7   3      683.21      685.57     52.16 o 
  -2  -7   3      499.46      499.01     29.42 o 
  -1  -7   3      638.84      604.84     32.45 o 
   0  -7   3     1142.35     1083.35     42.47 o 
   1  -7   3      700.86      646.93     33.00 o 
   2  -7   3     2471.25     2512.70     76.87 o 
   3  -7   3       15.43       22.17     14.42 o 
   4  -7   3      794.54      772.65     36.53 o 
   5  -7   3      387.67      391.79     27.72 o 
   6  -7   3      517.98      563.06     48.13 o 
   7  -7   3      190.99      191.05     35.44 o 
   8  -7   3      194.29      210.25     39.46 o 
   9  -7   3        2.72       15.43     21.95 o 
  10  -7   3      140.18      168.59     42.14 o 
  -8  -6   3      106.78       99.16     36.60 o 
  -7  -6   3       13.34       19.91     24.41 o 
  -6  -6   3      552.55      609.40     58.84 o 
  -5  -6   3        9.33        5.44     17.73 o 
  -4  -6   3      952.68      927.79     61.15 o 
  -3  -6   3      655.63      654.79     48.29 o 
  -2  -6   3      820.78      815.90     34.20 o 
  -1  -6   3      656.41      576.53     29.07 o 
   0  -6   3     2893.45     2778.34     74.81 o 
   1  -6   3     3041.03     2994.49     63.13 o 
   2  -6   3      179.53      183.92     17.81 o 
   3  -6   3     2038.14     2069.57     53.01 o 
   4  -6   3      217.61      222.46     20.34 o 
   5  -6   3     1287.98     1228.65     44.53 o 
   6  -6   3        0.96        6.57     10.86 o 
   7  -6   3     1429.74     1324.92     71.58 o 
   8  -6   3        4.52       12.41     20.85 o 
   9  -6   3      434.33      516.74     52.94 o 
  10  -6   3        0.12       15.82     24.44 o 
  -8  -5   3      133.91      127.20     40.41 o 
  -7  -5   3      249.01      237.30     48.44 o 
  -6  -5   3      627.43      592.36     56.03 o 
  -5  -5   3     1856.79     1588.91    108.81 o 
  -4  -5   3      170.51      158.27     27.24 o 
  -3  -5   3     2776.49     2818.27     56.83 o 
  -2  -5   3      103.10      117.21     14.71 o 
  -1  -5   3     6098.26     6114.22     83.95 o 
   0  -5   3      131.13      122.22     14.12 o 
   1  -5   3     8385.85     8544.37     96.83 o 
   2  -5   3     1837.43     1882.14     45.95 o 
   3  -5   3     4767.21     4578.32     72.90 o 
   4  -5   3     3209.55     3174.27     63.72 o 
   5  -5   3     1139.96     1070.67     40.50 o 
   6  -5   3     1177.50     1121.04     44.47 o 
   7  -5   3      257.52      241.48     25.08 o 
   8  -5   3      431.88      421.13     45.14 o 
   9  -5   3      382.90      409.77     46.91 o 
  10  -5   3      347.40      348.05     47.53 o 
  -9  -4   3      246.12      304.45     47.60 o 
  -8  -4   3       22.49       40.58     26.47 o 
  -7  -4   3      452.10      527.86     56.46 o 
  -6  -4   3      505.93      509.94     50.71 o 
  -5  -4   3      760.24      727.02     52.56 o 
  -4  -4   3      937.34      954.74     32.61 o 
  -3  -4   3     1885.22     1846.23     45.79 o 
  -2  -4   3     5145.42     5068.96     85.28 o 
  -1  -4   3     2701.67     2590.61     50.10 o 
   0  -4   3     6528.35     6531.25     84.08 o 
   1  -4   3      261.92      244.54     15.74 o 
   2  -4   3     2195.41     2160.87     44.78 o 
   3  -4   3       44.55       60.30     12.04 o 
   4  -4   3     2203.54     2097.93     59.52 o 
   5  -4   3      305.65      312.60     22.98 o 
   6  -4   3      849.85      811.46     37.77 o 
   7  -4   3       36.58       55.83     17.07 o 
   8  -4   3     1154.44     1180.02     52.54 o 
   9  -4   3      260.21      288.20     40.48 o 
  10  -4   3      206.69      227.29     41.87 o 
  -9  -3   3        1.23        4.97     22.38 o 
  -8  -3   3      369.86      408.96     49.52 o 
  -7  -3   3        9.62       11.75     21.08 o 
  -6  -3   3     1139.65     1143.68     67.77 o 
  -5  -3   3      116.23      132.67     16.44 o 
  -4  -3   3     1131.30     1123.88     35.75 o 
  -3  -3   3        2.87        7.17      7.39 o 
  -2  -3   3     2464.87     2484.85     46.60 o 
  -1  -3   3     3195.38     3124.82     51.66 o 
   0  -3   3     1552.81     1630.46     45.46 o 
   1  -3   3       11.51       12.60      6.02 o 
   2  -3   3      240.15      207.38     13.85 o 
   3  -3   3     2780.45     2667.26     49.63 o 
   4  -3   3     1433.36     1539.55     42.05 o 
   5  -3   3      763.40      751.60     33.32 o 
   6  -3   3      172.28      160.29     19.00 o 
   7  -3   3      685.59      667.13     37.97 o 
   8  -3   3       26.46       31.19     16.05 o 
   9  -3   3      356.56      326.34     40.19 o 
  10  -3   3        0.26        7.47     21.32 o 
 -10  -2   3       15.49       23.39     26.73 o 
  -9  -2   3      214.30      250.83     43.78 o 
  -8  -2   3       82.50       87.73     29.66 o 
  -7  -2   3     1269.55     1279.02     72.48 o 
  -6  -2   3      216.73      242.39     22.30 o 
  -5  -2   3     1171.34     1226.38     41.36 o 
  -4  -2   3       45.57       42.37     11.29 o 
  -3  -2   3     3992.72     3903.02     60.20 o 
  -2  -2   3     4534.47     4883.89     61.30 o 
  -1  -2   3    11653.90    12107.49    202.73 o 
   0  -2   3        8.52       11.45      4.96 o 
   1  -2   3       63.14       54.29      6.95 o 
   2  -2   3     6399.62     6760.41     85.03 o 
   3  -2   3      876.07      847.01     27.68 o 
   4  -2   3     2156.00     2153.99     49.60 o 
   5  -2   3       33.62       33.11     10.89 o 
   6  -2   3     1151.96     1120.49     44.62 o 
   7  -2   3      206.47      185.46     24.10 o 
   8  -2   3      979.25      952.81     48.21 o 
   9  -2   3      109.49       80.53     23.10 o 
  10  -2   3      126.31      144.86     38.34 o 
 -10  -1   3       96.17      133.86     38.63 o 
  -9  -1   3      268.85      307.50     43.27 o 
  -8  -1   3     1068.15     1101.89     68.80 o 
  -7  -1   3        5.79       11.49     12.45 o 
  -6  -1   3     2215.99     2178.02     61.37 o 
  -5  -1   3     1176.12     1094.69     39.43 o 
  -4  -1   3     6787.65     6878.81    117.53 o 
  -3  -1   3      351.55      346.17     18.76 o 
  -2  -1   3    11521.15    12200.66     93.89 o 
  -1  -1   3     1402.65     1399.31     27.61 o 
   0  -1   3     3846.14     3843.22     56.20 o 
   1  -1   3      351.31      333.63     11.76 o 
   2  -1   3     4022.07     4160.32     52.16 o 
   3  -1   3     2820.77     2921.22     51.39 o 
   4  -1   3     2991.38     3045.40     59.59 o 
   5  -1   3        8.63        5.05      8.23 o 
   6  -1   3     1431.79     1328.22     59.48 o 
   7  -1   3      653.42      642.26     37.46 o 
   8  -1   3       78.95       96.08     21.62 o 
   9  -1   3      273.21      268.26     41.79 o 
  10  -1   3      286.57      286.24     45.83 o 
 -10   0   3      371.18      405.47     51.10 o 
  -9   0   3      183.27      198.94     37.78 o 
  -8   0   3      582.54      577.37     37.93 o 
  -7   0   3      807.47      798.37     41.19 o 
  -6   0   3      545.49      485.61     30.41 o 
  -5   0   3     2376.68     2358.51     69.36 o 
  -4   0   3      992.15      902.29     32.00 o 
  -3   0   3     8390.76     8531.02     91.62 o 
  -2   0   3     1539.45     1587.31     31.69 o 
  -1   0   3    24272.54    25645.51    353.55 o 
   0   0   3       25.75       30.50      4.56 o 
   1   0   3     5792.91     6123.37    119.66 o 
   2   0   3      429.84      420.66     17.65 o 
   3   0   3     1723.06     1633.30     38.66 o 
   4   0   3     1506.57     1490.58     41.97 o 
   5   0   3     4664.93     4622.68     81.75 o 
   6   0   3       65.48       76.37     17.35 o 
   7   0   3     1150.93     1097.24     47.75 o 
   8   0   3        2.06        1.90     17.56 o 
   9   0   3      586.30      608.47     56.98 o 
  10   0   3       20.79       19.38     23.81 o 
 -10   1   3        9.08       17.45     35.14 o 
  -9   1   3      480.06      532.84     39.22 o 
  -8   1   3        3.62        4.96     12.57 o 
  -7   1   3     1292.61     1256.90     49.88 o 
  -6   1   3        7.69       16.18     10.72 o 
  -5   1   3     3643.93     3620.74     69.13 o 
  -4   1   3     2043.60     2130.15     46.57 o 
  -3   1   3      274.48      237.66     16.89 o 
  -2   1   3      643.77      613.75     19.03 o 
  -1   1   3     2413.32     2339.85     33.31 o 
   0   1   3     1402.42     1337.00     25.38 o 
   1   1   3     2088.35     2205.50     35.47 o 
   2   1   3      854.09      799.16     23.97 o 
   3   1   3      103.88       72.69     10.80 o 
   4   1   3      986.94      848.87     31.17 o 
   5   1   3      232.10      211.63     19.29 o 
   6   1   3     1928.69     1928.89     56.19 o 
   7   1   3        2.71       -2.87     13.76 o 
   8   1   3      273.79      276.98     39.47 o 
   9   1   3       54.90       49.96     26.72 o 
  10   1   3      419.33      446.13     54.49 o 
 -11   2   3       73.53       40.71     39.26 o 
 -10   2   3      410.58      437.73     71.25 o 
  -9   2   3       62.69       63.44     27.25 o 
  -8   2   3      191.04      186.18     24.53 o 
  -7   2   3       46.27       58.10     19.33 o 
  -6   2   3     1279.88     1275.16     44.63 o 
  -5   2   3        1.54        1.54      7.68 o 
  -4   2   3     1508.44     1559.17     37.62 o 
  -3   2   3     1111.24     1147.89     26.47 o 
  -2   2   3     5196.12     5233.02     74.31 o 
  -1   2   3      267.96      296.32     13.75 o 
   0   2   3     7278.75     7545.04    100.05 o 
   1   2   3     1777.04     1747.59     34.59 o 
   2   2   3      400.04      375.34     17.26 o 
   3   2   3       59.58       43.36      8.98 o 
   4   2   3     1954.83     1896.06     42.50 o 
   5   2   3     1388.41     1391.84     40.47 o 
   6   2   3      164.49      177.85     29.74 o 
   7   2   3      355.63      338.79     48.35 o 
   8   2   3       83.22       67.08     29.04 o 
   9   2   3      393.06      374.55     53.80 o 
 -11   3   3       95.11       95.00     52.59 o 
 -10   3   3       74.44       88.45     43.62 o 
  -9   3   3      119.60      125.14     33.48 o 
  -8   3   3       16.73       14.41     17.76 o 
  -7   3   3      698.32      742.41     51.15 o 
  -6   3   3      280.24      303.41     22.26 o 
  -5   3   3     2474.63     2579.45     49.98 o 
  -4   3   3       35.53       43.26     15.07 o 
  -3   3   3      872.91      806.92     38.83 o 
  -2   3   3      121.70      123.05      9.22 o 
  -1   3   3     3891.78     3906.00     64.14 o 
   0   3   3       67.53       79.69     10.13 o 
   1   3   3     3259.39     3303.71     52.88 o 
   2   3   3      131.58      120.54     11.96 o 
   3   3   3     4725.69     4872.44    118.29 o 
   4   3   3     1751.77     1709.94     71.04 o 
   5   3   3      622.41      566.51     45.64 o 
   6   3   3      105.87      115.64     31.57 o 
   7   3   3      320.95      325.72     43.67 o 
   8   3   3      480.01      442.92     53.59 o 
   9   3   3      141.77      112.20     37.87 o 
 -11   4   3      231.09      303.86     57.68 o 
 -10   4   3      147.90      169.40     41.57 o 
  -9   4   3      491.65      465.59     60.95 o 
  -8   4   3       32.42       33.67     20.60 o 
  -7   4   3      933.03      905.60     98.63 o 
  -6   4   3     1445.69     1278.39     65.16 o 
  -5   4   3      680.00      676.44     44.69 o 
  -4   4   3      120.41       87.59     20.13 o 
  -3   4   3     2223.04     2038.71     65.43 o 
  -2   4   3     6553.06     6680.17    119.12 o 
  -1   4   3      480.27      453.04     21.74 o 
   0   4   3     4095.19     4206.11     77.65 o 
   1   4   3      289.95      270.17     18.81 o 
   2   4   3     3304.21     3286.30     85.67 o 
   3   4   3        7.52        0.71     12.08 o 
   4   4   3     3020.05     2947.59     98.07 o 
   5   4   3        0.30       11.27     15.78 o 
   6   4   3     1539.61     1438.76     89.30 o 
   7   4   3        0.90        6.37     22.59 o 
   8   4   3      574.66      669.11     66.14 o 
 -11   5   3        0.63        3.15     31.99 o 
 -10   5   3      195.10      175.25     43.17 o 
  -9   5   3       27.74       36.69     23.92 o 
  -8   5   3      326.09      351.11     42.24 o 
  -7   5   3      152.68      119.16     38.90 o 
  -6   5   3     1237.54     1064.59     81.18 o 
  -5   5   3        9.51        7.18     13.11 o 
  -4   5   3     2892.04     2642.12     84.63 o 
  -3   5   3      240.12      214.32     25.18 o 
  -2   5   3      912.37      900.78     30.89 o 
  -1   5   3        1.80        6.32      8.38 o 
   0   5   3      569.92      532.71     27.44 o 
   1   5   3      466.35      433.08     25.07 o 
   2   5   3     2209.07     2104.69     48.29 o 
   3   5   3      600.65      580.74     45.06 o 
   4   5   3      405.09      350.83     51.74 o 
   5   5   3      539.48      550.92     50.35 o 
   6   5   3      448.21      365.58     46.55 o 
   7   5   3      554.40      510.49     56.55 o 
   8   5   3       54.82       51.62     43.38 o 
 -10   6   3       75.33       97.42     34.79 o 
  -9   6   3      405.69      398.39     49.06 o 
  -8   6   3       21.22       26.03     21.71 o 
  -7   6   3      253.88      254.94     37.44 o 
  -6   6   3      217.43      171.21     32.02 o 
  -5   6   3      803.89      758.25     51.95 o 
  -4   6   3      265.98      248.53     30.54 o 
  -3   6   3     1306.91     1244.54     35.57 o 
  -2   6   3      180.51      188.45     18.11 o 
  -1   6   3      342.96      381.91     25.22 o 
   0   6   3      213.86      175.71     19.23 o 
   1   6   3     1942.93     1866.90     52.88 o 
   2   6   3       48.78       58.81     14.74 o 
   3   6   3      696.63      648.40     50.80 o 
   4   6   3      137.20      143.85     32.99 o 
   5   6   3      280.33      313.16     42.64 o 
   6   6   3      254.81      252.14     45.09 o 
   7   6   3       24.65       26.78     23.48 o 
 -10   7   3       14.14       19.75     24.59 o 
  -9   7   3      246.34      249.36     40.68 o 
  -8   7   3      207.13      201.67     38.97 o 
  -7   7   3       78.74       73.19     27.06 o 
  -6   7   3      479.03      419.86     44.53 o 
  -5   7   3      258.57      243.71     33.37 o 
  -4   7   3     1258.27     1284.00     66.86 o 
  -3   7   3       18.93       22.16     11.40 o 
  -2   7   3     2256.92     2343.35     71.79 o 
  -1   7   3      106.73      128.41     20.44 o 
   0   7   3     1525.33     1579.22     53.28 o 
   1   7   3       86.27       95.52     18.39 o 
   2   7   3     1349.39     1103.15    149.89 o 
   3   7   3      549.03      569.47     50.64 o 
   4   7   3      312.88      329.30     43.98 o 
   5   7   3      335.17      360.19     48.19 o 
   6   7   3       41.57       51.68     27.90 o 
 -10   8   3      153.32      170.23     43.85 o 
  -9   8   3        0.68        9.64     23.46 o 
  -8   8   3      448.12      462.55     52.82 o 
  -7   8   3      102.82      103.95     32.54 o 
  -6   8   3      521.19      452.70     47.99 o 
  -5   8   3      433.18      410.97     45.21 o 
  -4   8   3      900.92      702.28    115.47 o 
  -3   8   3      924.61      876.95     38.88 o 
  -2   8   3      609.39      610.59     35.46 o 
  -1   8   3     1975.28     2115.25     88.28 o 
   0   8   3      139.36      118.36     22.41 o 
   1   8   3     1040.69     1053.92     66.21 o 
   2   8   3        5.37        1.96     18.21 o 
   3   8   3      443.09      412.87     47.53 o 
   4   8   3        0.17        5.57     20.73 o 
   5   8   3      679.59      623.76     65.55 o 
   6   8   3      157.42      168.91     43.71 o 
  -9   9   3       55.00       82.26     32.36 o 
  -8   9   3       16.75        5.33     22.09 o 
  -7   9   3      476.41      491.71     68.82 o 
  -6   9   3        9.64       17.13     20.99 o 
  -5   9   3      898.67      819.49     64.07 o 
  -4   9   3      338.44      298.16     41.55 o 
  -3   9   3      253.77      294.85     37.60 o 
  -2   9   3        0.77        6.61     12.74 o 
  -1   9   3     1140.72     1129.68     51.80 o 
   0   9   3      691.12      716.56     57.66 o 
   1   9   3      434.67      488.55     73.67 o 
   2   9   3      219.68      223.34     38.64 o 
   3   9   3      200.82      240.05     45.42 o 
   4   9   3      415.46      450.93     54.92 o 
   5   9   3       14.35        8.35     21.54 o 
  -8  10   3       57.64       63.73     42.41 o 
  -7  10   3       69.21       72.08     32.94 o 
  -6  10   3      172.40      186.52     44.45 o 
  -5  10   3        0.65       -1.22     20.21 o 
  -4  10   3      198.99      210.90     43.85 o 
  -3  10   3       34.51       25.75     21.42 o 
  -2  10   3      278.15      332.98     40.75 o 
  -1  10   3       10.05       23.99     16.99 o 
   0  10   3      280.62      285.05     51.01 o 
   1  10   3       13.87       31.08     29.93 o 
   2  10   3      122.50      147.13     39.40 o 
   3  10   3      100.17      119.06     37.18 o 
  -7  11   3      127.82      127.47     57.68 o 
  -6  11   3       19.96       19.65     24.85 o 
  -5  11   3       96.18       89.79     34.96 o 
  -4  11   3       42.50       20.71     26.25 o 
  -3  11   3      179.25      192.74     40.90 o 
  -2  11   3        0.89       -1.22     20.45 o 
  -1  11   3       79.72       49.19     42.17 o 
   0  11   3       23.97       30.03     28.70 o 
   1  11   3      117.03      133.09     38.11 o 
   2  11   3       27.97       24.02     24.66 o 
  -6  12   3       76.42       64.46     45.80 o 
  -5  12   3       34.60       26.18     27.70 o 
  -4  12   3      135.73      156.55     58.40 o 
  -3  12   3       40.76       39.85     27.00 o 
  -2  12   3      205.94      179.57     59.86 o 
  -1  12   3        1.63       27.38     35.62 o 
   0 -12   4       32.33       72.62     32.89 o 
   1 -12   4       76.61      100.57     52.59 o 
   2 -12   4        0.35       11.38     20.50 o 
   3 -12   4       67.22       60.53     31.95 o 
   4 -12   4       21.77       30.47     27.78 o 
   5 -12   4       56.45       92.56     35.39 o 
   6 -12   4        1.94        7.89     24.00 o 
  -2 -11   4       36.07       45.26     29.50 o 
  -1 -11   4       47.57       88.01     32.27 o 
   0 -11   4       46.04       56.28     32.23 o 
   1 -11   4       60.34       79.16     24.82 o 
   2 -11   4      226.38      256.25     36.92 o 
   3 -11   4       48.37       59.54     21.82 o 
   4 -11   4      358.02      386.82     47.97 o 
   5 -11   4       45.03       33.67     24.48 o 
   6 -11   4       91.66      116.51     37.84 o 
   7 -11   4        0.79        0.97     23.64 o 
  -4 -10   4       95.15      108.70     35.81 o 
  -3 -10   4       39.78       57.16     29.03 o 
  -2 -10   4      531.69      657.93     59.85 o 
  -1 -10   4       76.26       83.33     28.35 o 
   0 -10   4      620.63      659.02     42.15 o 
   1 -10   4      399.44      409.47     49.90 o 
   2 -10   4      382.24      378.61     33.88 o 
   3 -10   4      522.94      473.92     36.78 o 
   4 -10   4      413.72      429.18     46.86 o 
   5 -10   4      544.65      546.51     52.93 o 
   6 -10   4        2.75      -15.63     19.96 o 
   7 -10   4      258.14      257.88     47.51 o 
   8 -10   4       27.78       32.12     27.60 o 
  -5  -9   4      121.43      126.98     38.36 o 
  -4  -9   4       85.41      101.33     32.64 o 
  -3  -9   4      391.81      459.94     50.60 o 
  -2  -9   4      133.86      183.60     39.00 o 
  -1  -9   4     1191.08     1226.74     70.55 o 
   0  -9   4        3.49       -2.26     14.96 o 
   1  -9   4      720.34      702.85     40.83 o 
   2  -9   4       41.88       41.80     16.27 o 
   3  -9   4      778.40      798.49     42.43 o 
   4  -9   4      121.42      146.00     25.48 o 
   5  -9   4      139.72      150.75     34.34 o 
   6  -9   4      151.36      170.79     39.16 o 
   7  -9   4      529.48      509.29     54.31 o 
   8  -9   4      229.20      262.63     43.47 o 
   9  -9   4       84.62      126.13     39.48 o 
  -6  -8   4       30.38       40.90     28.51 o 
  -5  -8   4      168.02      219.10     42.25 o 
  -4  -8   4      216.34      269.06     43.38 o 
  -3  -8   4      363.60      406.87     48.71 o 
  -2  -8   4      884.55      829.02     58.13 o 
  -1  -8   4       57.71       88.24     19.62 o 
   0  -8   4      246.65      239.91     23.91 o 
   1  -8   4      368.81      362.17     28.38 o 
   2  -8   4     1307.51     1357.25     50.96 o 
   3  -8   4        1.30        2.76     11.09 o 
   4  -8   4     1003.29      967.45     43.92 o 
   5  -8   4      142.08      138.73     21.90 o 
   6  -8   4      485.37      456.53     45.65 o 
   7  -8   4        0.58        2.63     21.60 o 
   8  -8   4      386.82      393.51     47.75 o 
   9  -8   4        7.88       23.82     24.22 o 
  -7  -7   4       35.19       30.47     28.29 o 
  -6  -7   4      107.05       96.95     33.42 o 
  -5  -7   4        5.68        4.77     20.56 o 
  -4  -7   4      342.62      380.08     43.80 o 
  -3  -7   4      235.65      197.94     31.22 o 
  -2  -7   4      270.79      249.92     22.96 o 
  -1  -7   4      403.94      373.95     26.83 o 
   0  -7   4      228.13      227.65     21.71 o 
   1  -7   4      278.15      231.62     21.45 o 
   2  -7   4       96.96      103.21     17.90 o 
   3  -7   4     1440.92     1399.72     63.35 o 
   4  -7   4        5.42       12.70     10.66 o 
   5  -7   4      331.44      334.88     26.83 o 
   6  -7   4        0.17        3.69     12.28 o 
   7  -7   4      722.36      735.62     57.41 o 
   8  -7   4        6.83       10.19     20.26 o 
   9  -7   4      210.66      272.55     45.34 o 
  10  -7   4        4.37        2.55     23.13 o 
  -8  -6   4        7.82       18.07     26.73 o 
  -7  -6   4      327.45      314.16     48.09 o 
  -6  -6   4        0.50        8.80     20.62 o 
  -5  -6   4      583.85      586.87     53.97 o 
  -4  -6   4        0.08       -6.57     15.59 o 
  -3  -6   4     1483.86     1461.23     46.87 o 
  -2  -6   4      394.11      394.55     25.62 o 
  -1  -6   4      609.48      585.30     30.10 o 
   0  -6   4      430.84      371.14     24.10 o 
   1  -6   4      633.67      612.06     29.99 o 
   2  -6   4     1149.81     1072.77     38.90 o 
   3  -6   4      396.65      405.13     25.42 o 
   4  -6   4      621.46      557.63     30.45 o 
   5  -6   4      967.16      946.31     40.66 o 
   6  -6   4     1357.03     1393.37     51.82 o 
   7  -6   4       14.59       22.29     14.39 o 
   8  -6   4       83.79       99.79     30.70 o 
   9  -6   4      129.78      150.21     39.07 o 
  10  -6   4      270.97      297.32     46.28 o 
  -8  -5   4      172.99      201.70     47.24 o 
  -7  -5   4      171.56      212.84     45.71 o 
  -6  -5   4      794.61      765.03     62.45 o 
  -5  -5   4      171.39      146.70     33.83 o 
  -4  -5   4     2681.43     2647.89     94.68 o 
  -3  -5   4      264.68      267.89     20.83 o 
  -2  -5   4     2586.05     2513.34     56.91 o 
  -1  -5   4     1001.21      963.30     35.01 o 
   0  -5   4     8823.89     9367.13    192.65 o 
   1  -5   4     1651.06     1620.10     43.19 o 
   2  -5   4     2831.77     2892.25     57.90 o 
   3  -5   4       36.10       42.00     11.88 o 
   4  -5   4     2753.18     2740.82     61.22 o 
   5  -5   4      739.91      728.18     34.61 o 
   6  -5   4      609.39      595.15     34.17 o 
   7  -5   4      225.18      241.40     26.44 o 
   8  -5   4      421.51      428.03     34.97 o 
   9  -5   4      259.76      275.79     40.18 o 
  10  -5   4      223.93      271.75     43.68 o 
  -9  -4   4       33.51       54.42     30.76 o 
  -8  -4   4      154.02      202.23     44.87 o 
  -7  -4   4       38.46       46.77     24.59 o 
  -6  -4   4     1573.75     1629.27    105.90 o 
  -5  -4   4     1015.17     1044.91     61.96 o 
  -4  -4   4       90.55       77.91     14.37 o 
  -3  -4   4      348.80      350.26     21.86 o 
  -2  -4   4     1624.61     1580.26     42.43 o 
  -1  -4   4     3188.69     3213.35     63.22 o 
   0  -4   4      187.85      177.43     14.62 o 
   1  -4   4     3530.39     3624.49     57.70 o 
   2  -4   4       56.67       59.33     11.05 o 
   3  -4   4     2884.94     2894.67     56.05 o 
   4  -4   4     1289.85     1262.73     40.46 o 
   5  -4   4     2022.48     2010.44     55.11 o 
   6  -4   4       14.07       19.13     15.49 o 
   7  -4   4      954.92      931.01     44.84 o 
   8  -4   4        1.29        8.23     14.17 o 
   9  -4   4     1040.05     1022.04     54.24 o 
  10  -4   4       19.78       32.88     26.12 o 
  -9  -3   4      169.17      162.21     41.11 o 
  -8  -3   4        0.94       -2.41     21.90 o 
  -7  -3   4      604.08      538.07     66.28 o 
  -6  -3   4      403.34      347.00     46.77 o 
  -5  -3   4      154.31      146.09     18.00 o 
  -4  -3   4      183.93      179.64     17.13 o 
  -3  -3   4      633.77      624.06     27.39 o 
  -2  -3   4     1869.63     1776.72     42.92 o 
  -1  -3   4     2851.13     2817.38     58.96 o 
   0  -3   4       20.37       15.27      8.57 o 
   1  -3   4      840.95      815.28     24.41 o 
   2  -3   4      222.77      212.82     19.07 o 
   3  -3   4      956.73      867.57     29.61 o 
   4  -3   4      341.43      331.28     26.65 o 
   5  -3   4        1.45       10.11      8.80 o 
   6  -3   4      404.20      364.99     27.08 o 
   7  -3   4      527.95      526.98     34.71 o 
   8  -3   4     1324.82     1302.14     57.37 o 
   9  -3   4       11.61       15.32     16.63 o 
  10  -3   4      185.71      204.63     39.62 o 
 -10  -2   4      184.53      197.36     45.21 o 
  -9  -2   4       18.60       34.06     25.85 o 
  -8  -2   4      372.58      408.93     47.46 o 
  -7  -2   4       72.11       54.89     24.93 o 
  -6  -2   4      821.98      810.95     38.83 o 
  -5  -2   4       39.11       56.88     18.85 o 
  -4  -2   4      549.44      624.14     28.73 o 
  -3  -2   4       54.02       54.51     11.24 o 
  -2  -2   4     2126.91     2148.10     53.63 o 
  -1  -2   4      106.35      115.36     10.63 o 
   0  -2   4      244.15      235.95     13.50 o 
   1  -2   4        1.67        3.29      4.06 o 
   2  -2   4     1984.85     1869.61     36.34 o 
   3  -2   4     5697.82     5939.51     91.32 o 
   4  -2   4       10.55       19.98      8.92 o 
   5  -2   4      370.78      369.73     25.18 o 
   6  -2   4      692.61      736.82     37.99 o 
   7  -2   4      649.47      727.03     40.85 o 
   8  -2   4       14.69       17.77     15.80 o 
   9  -2   4      643.32      650.49     44.80 o 
  10  -2   4        4.24        4.04     23.58 o 
 -10  -1   4      133.89      147.30     42.65 o 
  -9  -1   4      126.41      144.97     38.47 o 
  -8  -1   4      361.35      380.88     43.30 o 
  -7  -1   4      919.04      991.09     46.60 o 
  -6  -1   4       20.07       23.07     11.41 o 
  -5  -1   4      395.44      411.46     25.84 o 
  -4  -1   4     2737.23     2689.44     56.87 o 
  -3  -1   4     7173.58     7690.69     87.17 o 
  -2  -1   4        0.44        5.88      5.77 o 
  -1  -1   4    15628.43    16537.72    281.63 o 
   0  -1   4      733.12      745.15     30.29 o 
   1  -1   4    10963.22    11247.95    113.01 o 
   2  -1   4      840.15      871.12     26.14 o 
   3  -1   4     8060.15     8449.09     90.92 o 
   4  -1   4      425.37      448.17     24.45 o 
   5  -1   4     2137.89     2061.53     55.97 o 
   6  -1   4      185.34      179.10     21.25 o 
   7  -1   4     2731.16     2679.00     75.36 o 
   8  -1   4      926.41      882.50     62.62 o 
   9  -1   4      174.87      187.59     40.51 o 
  10  -1   4      190.21      202.30     47.49 o 
 -10   0   4        1.88        5.98     24.39 o 
  -9   0   4      358.14      355.77     66.28 o 
  -8   0   4      278.48      312.63     30.69 o 
  -7   0   4      429.21      448.29     32.44 o 
  -6   0   4      124.03      154.48     19.92 o 
  -5   0   4     1978.78     1949.62     52.84 o 
  -4   0   4      137.23       88.02     13.00 o 
  -3   0   4     6099.60     6169.06     74.72 o 
  -2   0   4     2473.07     2557.04     68.86 o 
  -1   0   4      695.36      688.70     19.66 o 
   0   0   4     1889.34     1985.75     29.15 o 
   1   0   4     4607.03     4827.83    141.94 o 
   2   0   4     3915.15     4020.99    126.66 o 
   3   0   4     2716.42     2926.86     53.98 o 
   4   0   4     3649.74     3680.19     67.51 o 
   5   0   4     1156.86     1094.99     41.33 o 
   6   0   4     4375.94     4373.55     89.11 o 
   7   0   4      150.90      163.02     23.54 o 
   8   0   4      589.46      594.83     63.37 o 
   9   0   4        2.09       -0.72     20.90 o 
  10   0   4      640.62      670.00     64.69 o 
 -10   1   4      264.17      281.84     65.92 o 
  -9   1   4        1.61        0.73     14.82 o 
  -8   1   4      502.59      521.75     37.02 o 
  -7   1   4      156.26      158.96     22.10 o 
  -6   1   4      757.64      744.72     36.03 o 
  -5   1   4       48.00       46.62     11.98 o 
  -4   1   4      907.82      859.49     50.48 o 
  -3   1   4       10.65       21.44      7.59 o 
  -2   1   4     1989.04     2009.28     36.96 o 
  -1   1   4     3262.68     3505.76     45.66 o 
   0   1   4    17662.69    18793.51    108.45 o 
   1   1   4     3868.79     3884.40     51.37 o 
   2   1   4      686.94      638.31     23.38 o 
   3   1   4       71.15       63.11     11.36 o 
   4   1   4     8289.74     8536.51    101.27 o 
   5   1   4     2395.46     2324.89     58.65 o 
   6   1   4      472.25      451.05     29.86 o 
   7   1   4      541.15      497.50     47.72 o 
   8   1   4       65.29       58.56     25.59 o 
   9   1   4      469.23      453.76     52.86 o 
  10   1   4        0.45        2.25     21.94 o 
 -10   2   4       79.63       92.99     33.87 o 
  -9   2   4      180.20      191.05     37.30 o 
  -8   2   4      248.19      232.16     27.29 o 
  -7   2   4       67.67       66.24     17.31 o 
  -6   2   4      544.20      568.77     31.37 o 
  -5   2   4     2354.52     2473.69     55.07 o 
  -4   2   4      192.51      211.85     15.67 o 
  -3   2   4      261.77      262.90     15.10 o 
  -2   2   4      230.47      217.17     20.46 o 
  -1   2   4     3300.18     3323.73     47.72 o 
   0   2   4     2068.67     1946.19     37.91 o 
   1   2   4     2649.82     2596.45     45.68 o 
   2   2   4      105.02       94.19     11.40 o 
   3   2   4     2477.31     2459.97     49.58 o 
   4   2   4     1559.94     1493.24     41.69 o 
   5   2   4     1063.27     1013.43     37.10 o 
   6   2   4      500.74      486.43     46.09 o 
   7   2   4        4.10       -4.51     17.46 o 
   8   2   4      482.36      447.96     51.74 o 
   9   2   4       60.75       22.09     25.85 o 
 -11   3   4      148.93      161.51     41.71 o 
 -10   3   4      253.79      305.39     44.86 o 
  -9   3   4      231.71      237.90     40.70 o 
  -8   3   4      157.37      169.33     32.30 o 
  -7   3   4      791.76      727.30     76.70 o 
  -6   3   4     1014.42     1049.94     39.22 o 
  -5   3   4      396.68      416.74     22.83 o 
  -4   3   4      595.80      592.99     29.19 o 
  -3   3   4      453.50      416.11     16.63 o 
  -2   3   4     6105.01     5756.73    132.56 o 
  -1   3   4       64.16       67.05     10.25 o 
   0   3   4     5898.60     5884.65     72.65 o 
   1   3   4      173.15      205.98     15.46 o 
   2   3   4     2504.27     2377.39     48.51 o 
   3   3   4      441.12      439.13     22.37 o 
   4   3   4     2713.85     2722.63     52.11 o 
   5   3   4     1573.09     1398.54     71.39 o 
   6   3   4      536.88      528.02     50.10 o 
   7   3   4      140.70      154.10     38.62 o 
   8   3   4      542.15      524.85     57.56 o 
   9   3   4      402.07      456.23     55.84 o 
 -11   4   4        7.98       19.69     25.28 o 
 -10   4   4      285.14      277.60     44.75 o 
  -9   4   4       50.61       59.24     26.55 o 
  -8   4   4      663.41      640.78     53.70 o 
  -7   4   4      459.15      422.60     43.49 o 
  -6   4   4     1600.81     1612.42     80.21 o 
  -5   4   4      891.93      868.89     50.80 o 
  -4   4   4     2139.56     2074.52     71.72 o 
  -3   4   4     2482.55     2421.92     78.27 o 
  -2   4   4    10572.19    10916.54    134.35 o 
  -1   4   4    10092.60    10579.85    172.13 o 
   0   4   4      293.68      285.82     19.22 o 
   1   4   4     4554.43     4645.42     98.08 o 
   2   4   4     1570.66     1487.55     41.70 o 
   3   4   4     4932.65     4923.49    121.53 o 
   4   4   4       68.67       59.50     22.28 o 
   5   4   4     2004.49     1646.56    131.35 o 
   6   4   4       22.08        4.34     20.38 o 
   7   4   4      497.41      499.78     55.74 o 
   8   4   4      165.24      206.29     48.06 o 
 -10   5   4       22.58       39.73     26.48 o 
  -9   5   4      107.82      123.62     36.02 o 
  -8   5   4      256.60      249.70     38.31 o 
  -7   5   4     1401.45     1311.13    170.00 o 
  -6   5   4        4.30       -2.00     12.97 o 
  -5   5   4     1250.59     1207.49     62.49 o 
  -4   5   4      354.03      306.99     30.95 o 
  -3   5   4     4377.63     4307.37     81.24 o 
  -2   5   4      198.24      192.49     16.32 o 
  -1   5   4     7457.45     7456.62     96.33 o 
   0   5   4     1628.10     1737.37     48.76 o 
   1   5   4     2722.94     2710.70     65.38 o 
   2   5   4      995.15      998.04     44.87 o 
   3   5   4      784.16      705.33     65.67 o 
   4   5   4     1080.48      982.98    133.29 o 
   5   5   4      424.91      394.33     51.86 o 
   6   5   4      899.06      879.37     68.29 o 
   7   5   4        2.36       -2.18     19.90 o 
   8   5   4      351.94      360.89     52.76 o 
 -10   6   4       56.65       41.50     27.36 o 
  -9   6   4       35.99       66.89     40.96 o 
  -8   6   4        7.44       12.06     20.19 o 
  -7   6   4       56.97       45.81     23.10 o 
  -6   6   4      239.88      226.61     47.01 o 
  -5   6   4      393.61      318.04     35.74 o 
  -4   6   4      792.61      763.57     77.06 o 
  -3   6   4        2.39        2.70      7.32 o 
  -2   6   4      566.50      528.40     27.78 o 
  -1   6   4       99.92       87.93     16.96 o 
   0   6   4     1788.53     1737.52     53.11 o 
   1   6   4       71.09       94.00     18.21 o 
   2   6   4     1409.96     1306.47     67.67 o 
   3   6   4     1134.27     1023.17     63.95 o 
   4   6   4      140.16      142.31     34.28 o 
   5   6   4       94.12      126.00     34.46 o 
   6   6   4      411.66      390.37     49.98 o 
 -10   7   4      155.53      128.38     37.43 o 
  -9   7   4      192.29      183.82     42.77 o 
  -8   7   4       46.58       80.43     30.19 o 
  -7   7   4      167.82      193.62     36.30 o 
  -6   7   4      172.55      164.20     36.11 o 
  -5   7   4      287.18      292.03     37.06 o 
  -4   7   4     1025.95      925.14     87.00 o 
  -3   7   4     1957.58     1958.69     51.72 o 
  -2   7   4      139.60      126.91     19.69 o 
  -1   7   4      459.13      453.78     30.45 o 
   0   7   4       42.16       48.92     15.96 o 
   1   7   4     1398.45     1462.85     54.75 o 
   2   7   4      564.87      542.12     48.37 o 
   3   7   4       53.58       62.15     25.73 o 
   4   7   4       87.48      113.17     32.78 o 
   5   7   4      214.61      248.24     40.81 o 
   6   7   4      153.27      191.54     44.66 o 
 -10   8   4        0.87        5.28     22.45 o 
  -9   8   4      370.94      365.88     50.02 o 
  -8   8   4      167.80      167.12     41.26 o 
  -7   8   4      428.53      373.47     46.69 o 
  -6   8   4      135.23      135.61     34.05 o 
  -5   8   4     1697.30     1544.60     81.90 o 
  -4   8   4     1598.53     1557.13     80.12 o 
  -3   8   4      392.84      314.83     38.53 o 
  -2   8   4     1475.02     1416.27     52.63 o 
  -1   8   4       29.32       37.27     16.17 o 
   0   8   4     1664.12     1768.45     61.25 o 
   1   8   4        7.08       -2.73     17.11 o 
   2   8   4      608.27      623.47     55.01 o 
   3   8   4       27.37       31.17     35.02 o 
   4   8   4      714.65      696.24     63.08 o 
   5   8   4       89.29       82.90     31.81 o 
  -9   9   4       27.91       21.81     24.85 o 
  -8   9   4      360.23      306.32     47.43 o 
  -7   9   4       60.70       38.88     28.60 o 
  -6   9   4      737.86      655.24     60.30 o 
  -5   9   4      102.03       87.05     30.84 o 
  -4   9   4      537.19      503.59     50.67 o 
  -3   9   4       21.33       24.14     20.95 o 
  -2   9   4      879.68      862.96    107.04 o 
  -1   9   4      529.66      550.40     38.31 o 
   0   9   4      572.85      562.33     51.32 o 
   1   9   4      269.17      300.50     63.49 o 
   2   9   4       98.20      103.94     33.43 o 
   3   9   4      217.48      297.66     45.32 o 
   4   9   4       50.98       47.03     27.17 o 
  -8  10   4       74.92       57.05     29.69 o 
  -7  10   4      139.42      149.67     54.53 o 
  -6  10   4       93.48       76.20     32.33 o 
  -5  10   4      452.86      469.33     53.93 o 
  -4  10   4       13.94        5.98     22.77 o 
  -3  10   4      322.15      276.83     42.20 o 
  -2  10   4        4.59       -0.40     17.56 o 
  -1  10   4      382.52      407.93     41.26 o 
   0  10   4       59.05       86.34     31.86 o 
   1  10   4      142.12      158.21     45.80 o 
   2  10   4       53.21       37.66     26.43 o 
   3  10   4       46.40       43.43     27.07 o 
  -7  11   4       48.84       67.06     32.22 o 
  -6  11   4       73.58       54.65     29.91 o 
  -5  11   4        9.58       16.32     25.02 o 
  -4  11   4      162.60      136.72     39.82 o 
  -3  11   4       12.40       13.80     23.29 o 
  -2  11   4      245.43      251.42     45.20 o 
  -1  11   4       60.77       68.10     47.26 o 
   0  11   4       94.60      103.09     36.15 o 
   1  11   4        0.53        6.12     22.63 o 
  -5  12   4       85.15       83.11     35.12 o 
  -4  12   4       44.87       47.98     30.24 o 
  -3  12   4       79.83       84.90     34.96 o 
  -2  12   4       11.72        5.57     31.02 o 
  -1  12   4      104.81      143.95     57.43 o 
   0 -12   5       87.68      130.41     39.47 o 
   1 -12   5       14.52       46.83     29.36 o 
   2 -12   5      138.59      169.67     34.09 o 
   3 -12   5        6.92       10.72     25.15 o 
   4 -12   5       93.28       85.42     34.06 o 
   5 -12   5        4.20        5.49     23.65 o 
  -2 -11   5       72.93      102.25     33.67 o 
  -1 -11   5       62.40       77.76     33.33 o 
   0 -11   5       50.28       69.81     30.56 o 
   1 -11   5      220.07      230.75     32.86 o 
   2 -11   5       11.62       24.65     20.22 o 
   3 -11   5      245.51      261.46     33.61 o 
   4 -11   5       45.01       34.26     26.18 o 
   5 -11   5      211.90      239.99     47.01 o 
   6 -11   5        0.06        4.18     24.80 o 
   7 -11   5      109.18      121.40     40.87 o 
  -4 -10   5        6.24        6.43     22.85 o 
  -3 -10   5      137.84      157.52     58.89 o 
  -2 -10   5        4.01        6.07     21.71 o 
  -1 -10   5      447.80      517.95     51.31 o 
   0 -10   5      106.95      109.42     23.81 o 
   1 -10   5      118.24      155.32     28.49 o 
   2 -10   5      105.77      108.86     25.13 o 
   3 -10   5      452.09      465.11     37.16 o 
   4 -10   5      222.91      234.13     30.29 o 
   5 -10   5       35.26       56.11     28.96 o 
   6 -10   5      317.35      324.50     45.71 o 
   7 -10   5       86.06       95.45     34.87 o 
   8 -10   5      188.51      225.70     46.15 o 
  -5  -9   5       11.85       41.76     26.52 o 
  -4  -9   5      145.89      129.64     37.38 o 
  -3  -9   5       40.84       41.78     24.76 o 
  -2  -9   5      424.01      446.82     47.35 o 
  -1  -9   5        6.06       24.90     16.33 o 
   0  -9   5      528.84      529.49     36.43 o 
   1  -9   5       17.70        6.53     12.87 o 
   2  -9   5      458.08      471.12     33.86 o 
   3  -9   5        0.11       -2.00     12.82 o 
   4  -9   5      863.74      942.70     47.22 o 
   5  -9   5        1.19        4.65     14.34 o 
   6  -9   5      337.32      280.62     40.34 o 
   7  -9   5       15.99       21.45     24.16 o 
   8  -9   5      225.85      246.93     45.82 o 
   9  -9   5       22.59       30.06     28.44 o 
  -6  -8   5      139.34      159.51     42.27 o 
  -5  -8   5      119.47      109.15     36.99 o 
  -4  -8   5       89.91      110.08     33.48 o 
  -3  -8   5      228.41      257.51     36.23 o 
  -2  -8   5       35.84       51.14     23.33 o 
  -1  -8   5      466.18      431.57     34.15 o 
   0  -8   5       53.07       41.63     15.68 o 
   1  -8   5      427.06      416.30     30.07 o 
   2  -8   5       67.57       78.77     18.83 o 
   3  -8   5      848.64      864.71     42.04 o 
   4  -8   5       58.14       62.45     18.61 o 
   5  -8   5       10.86       13.52     14.22 o 
   6  -8   5       20.40       21.60     20.07 o 
   7  -8   5      465.92      459.25     49.14 o 
   8  -8   5       28.33       15.39     23.04 o 
   9  -8   5       89.89       99.88     36.41 o 
  -7  -7   5      207.07      245.12     48.32 o 
  -6  -7   5        8.31       17.47     21.94 o 
  -5  -7   5      123.24      143.03     37.66 o 
  -4  -7   5        0.44        4.84     17.91 o 
  -3  -7   5     1181.70     1233.18     68.90 o 
  -2  -7   5      894.86      832.54     39.70 o 
  -1  -7   5       15.65       10.19     12.37 o 
   0  -7   5      171.97      184.79     25.74 o 
   1  -7   5      415.89      397.97     27.35 o 
   2  -7   5     1347.01     1339.68     47.74 o 
   3  -7   5       22.74       27.96     12.49 o 
   4  -7   5       91.49      112.63     20.12 o 
   5  -7   5      136.57      124.68     20.89 o 
   6  -7   5      665.95      660.66     38.61 o 
   7  -7   5        0.57        0.14     18.38 o 
   8  -7   5      289.60      323.76     43.77 o 
   9  -7   5        0.72        5.04     20.63 o 
  10  -7   5       78.56      100.50     36.08 o 
  -7  -6   5        8.54       12.68     22.62 o 
  -6  -6   5      106.45      112.91     36.02 o 
  -5  -6   5       22.25       32.93     22.02 o 
  -4  -6   5     1093.31     1123.28     67.39 o 
  -3  -6   5     1141.49     1059.99     42.64 o 
  -2  -6   5      621.71      595.86     32.02 o 
  -1  -6   5       50.46       58.64     14.15 o 
   0  -6   5     1051.14      980.92     63.37 o 
   1  -6   5      594.98      593.69     29.98 o 
   2  -6   5      990.31      947.09     40.11 o 
   3  -6   5      277.59      256.32     21.30 o 
   4  -6   5     1053.17     1044.21     41.65 o 
   5  -6   5      783.57      791.67     39.06 o 
   6  -6   5      330.79      328.43     27.73 o 
   7  -6   5      733.16      750.99     42.96 o 
   8  -6   5      171.36      214.08     38.63 o 
   9  -6   5      326.95      371.60     48.26 o 
  10  -6   5       45.22       66.58     30.95 o 
  -8  -5   5       12.87       24.61     26.88 o 
  -7  -5   5      166.01      188.50     43.00 o 
  -6  -5   5      320.25      343.60     45.29 o 
  -5  -5   5      680.75      618.84     52.60 o 
  -4  -5   5       17.47       37.43     14.19 o 
  -3  -5   5      659.88      626.67     31.36 o 
  -2  -5   5      299.76      330.51     22.90 o 
  -1  -5   5      316.84      279.52     20.68 o 
   0  -5   5      219.33      209.48     22.77 o 
   1  -5   5      807.05      779.67     31.20 o 
   2  -5   5       10.71        9.82      7.94 o 
   3  -5   5     2588.81     2514.67     56.67 o 
   4  -5   5       34.48       31.56     12.11 o 
   5  -5   5     3516.06     3593.62     76.58 o 
   6  -5   5      266.65      277.72     26.09 o 
   7  -5   5      651.34      638.59     38.97 o 
   8  -5   5      120.12      130.36     26.42 o 
   9  -5   5      767.60      770.59     62.38 o 
  10  -5   5      199.63      306.07     48.95 o 
  -9  -4   5      148.37      147.37     41.54 o 
  -8  -4   5       20.28       18.41     24.65 o 
  -7  -4   5      362.06      359.49     60.71 o 
  -6  -4   5      133.35      120.25     32.39 o 
  -5  -4   5     1223.81     1234.43     67.92 o 
  -4  -4   5      367.58      401.87     25.87 o 
  -3  -4   5      162.23      172.00     17.32 o 
  -2  -4   5      741.33      725.42     30.75 o 
  -1  -4   5     3797.42     3748.32     64.30 o 
   0  -4   5     1294.94     1242.51     35.55 o 
   1  -4   5     1000.37      960.29     30.50 o 
   2  -4   5     1723.15     1607.97     40.05 o 
   3  -4   5     2772.74     2724.03     55.48 o 
   4  -4   5     3327.04     3228.65     65.40 o 
   5  -4   5        6.92        8.02      9.79 o 
   6  -4   5      815.01      768.17     39.36 o 
   7  -4   5      199.36      182.54     23.56 o 
   8  -4   5      811.59      819.29     46.68 o 
   9  -4   5        0.44       15.02     17.21 o 
  10  -4   5      392.03      403.09     51.15 o 
  -9  -3   5        0.97       10.25     23.30 o 
  -8  -3   5       92.77       70.29     29.25 o 
  -7  -3   5        3.54       11.50     19.80 o 
  -6  -3   5     1002.21      964.59     61.75 o 
  -5  -3   5      532.32      482.78     29.32 o 
  -4  -3   5      214.17      193.54     19.17 o 
  -3  -3   5        1.13       -0.40      6.41 o 
  -2  -3   5     4001.60     3848.53     64.66 o 
  -1  -3   5       62.05       65.39     11.15 o 
   0  -3   5        2.54        2.97      5.08 o 
   1  -3   5        1.36       -1.35      4.96 o 
   2  -3   5     1451.16     1386.45     38.17 o 
   3  -3   5      338.99      435.94     56.37 o 
   4  -3   5     1399.29     1357.21     41.94 o 
   5  -3   5     1066.41     1091.78     41.77 o 
   6  -3   5      322.56      283.12     25.35 o 
   7  -3   5       32.12       43.45     16.97 o 
   8  -3   5      173.45      206.70     27.27 o 
   9  -3   5      681.81      682.73     47.20 o 
  10  -3   5        0.04        8.24     25.94 o 
  -9  -2   5       53.85       73.07     31.05 o 
  -8  -2   5      124.69      133.01     34.69 o 
  -7  -2   5     1109.65     1008.49     64.49 o 
  -6  -2   5      147.37      132.31     20.90 o 
  -5  -2   5      307.60      279.96     22.78 o 
  -4  -2   5      632.68      651.73     30.40 o 
  -3  -2   5        3.86        5.69      7.29 o 
  -2  -2   5      169.32      159.08     14.05 o 
  -1  -2   5     3097.27     3165.03    115.41 o 
   0  -2   5     1916.36     1899.23     72.55 o 
   1  -2   5     2264.46     1983.27     54.06 o 
   2  -2   5     1122.39     1128.31     28.87 o 
   3  -2   5     5871.89     6217.41    137.83 o 
   4  -2   5      925.78      884.66     34.32 o 
   5  -2   5      475.24      449.27     28.07 o 
   6  -2   5      374.51      397.71     29.60 o 
   7  -2   5     1572.31     1550.72     59.36 o 
   8  -2   5     1522.85     1462.97     61.71 o 
   9  -2   5       72.59      120.70     27.95 o 
  10  -2   5      218.84      210.69     46.43 o 
 -10  -1   5       29.09       33.35     29.81 o 
  -9  -1   5      120.81      109.69     34.02 o 
  -8  -1   5      233.76      260.02     39.44 o 
  -7  -1   5      335.85      314.95     28.61 o 
  -6  -1   5      780.81      842.26     40.07 o 
  -5  -1   5       97.95       89.03     16.67 o 
  -4  -1   5      178.24      187.64     17.65 o 
  -3  -1   5      755.81      716.18     28.61 o 
  -2  -1   5     9037.50     9525.70    180.70 o 
  -1  -1   5      524.18      506.45     18.36 o 
   0  -1   5     2146.05     1931.06     50.20 o 
   1  -1   5     1253.91     1347.88     46.67 o 
   2  -1   5    10021.95    10315.65    348.05 o 
   3  -1   5     1539.52     1616.21     41.65 o 
   4  -1   5     1781.99     1701.88     47.49 o 
   5  -1   5      168.24      177.44     19.24 o 
   6  -1   5     3839.74     3809.83     85.19 o 
   7  -1   5     2136.45     2035.91     67.42 o 
   8  -1   5      437.06      457.38     36.75 o 
   9  -1   5      455.04      419.81     51.41 o 
  10  -1   5      200.54      205.42     46.58 o 
 -10   0   5      163.79      183.21     62.04 o 
  -9   0   5       11.04       22.62     24.30 o 
  -8   0   5      806.41      869.00     48.19 o 
  -7   0   5      192.20      176.90     23.36 o 
  -6   0   5      742.16      772.39     37.76 o 
  -5   0   5      120.23      137.06     22.41 o 
  -4   0   5     4487.76     4652.18     75.03 o 
  -3   0   5     2330.42     2302.74     48.05 o 
  -2   0   5     2161.16     2081.05     40.91 o 
  -1   0   5        4.35        5.11      5.05 o 
   0   0   5    29870.84    32474.09    567.52 o 
   1   0   5     6548.35     6778.39    186.43 o 
   2   0   5      690.47      658.28     24.61 o 
   3   0   5     3052.15     2862.32     55.84 o 
   4   0   5      657.30      571.76     28.68 o 
   5   0   5     2824.89     2792.80     66.85 o 
   6   0   5      150.22      142.80     20.91 o 
   7   0   5     1709.82     1731.82     61.80 o 
   8   0   5       22.89       15.07     21.19 o 
   9   0   5      596.50      624.83     60.52 o 
  10   0   5        7.24       23.99     26.13 o 
 -10   1   5      207.74      271.42     63.98 o 
  -9   1   5      226.41      227.42     38.42 o 
  -8   1   5       69.79       79.68     22.17 o 
  -7   1   5       61.61       86.31     19.55 o 
  -6   1   5      300.58      309.94     24.78 o 
  -5   1   5     1759.36     1753.72     49.47 o 
  -4   1   5       29.89       30.70      9.92 o 
  -3   1   5     2953.28     2845.11     51.55 o 
  -2   1   5       38.35       31.16      7.76 o 
  -1   1   5     4258.74     4378.27     55.69 o 
   0   1   5     2491.58     2487.46     41.92 o 
   1   1   5     4180.69     4459.06    122.48 o 
   2   1   5      752.55      681.82     26.02 o 
   3   1   5     1012.19      951.03     33.12 o 
   4   1   5      974.61      965.97     36.58 o 
   5   1   5     2003.55     1954.32     56.09 o 
   6   1   5     1172.60     1189.00     48.09 o 
   7   1   5        0.23        7.42     20.26 o 
   8   1   5      344.75      370.49     47.37 o 
   9   1   5       32.28       33.85     26.45 o 
 -10   2   5      113.16      147.23     37.77 o 
  -9   2   5       63.85       79.12     29.09 o 
  -8   2   5      244.15      235.38     35.66 o 
  -7   2   5      493.67      479.26     32.44 o 
  -6   2   5      846.04      833.30     37.12 o 
  -5   2   5      940.94      910.90     34.72 o 
  -4   2   5     2411.36     2415.31     72.34 o 
  -3   2   5        1.03        6.62      6.33 o 
  -2   2   5     1418.41     1336.55     33.22 o 
  -1   2   5       34.73       45.45      9.19 o 
   0   2   5     6087.50     6262.51     72.86 o 
   1   2   5      800.55      740.92     26.79 o 
   2   2   5      985.45      912.41     31.20 o 
   3   2   5      498.36      447.00     23.73 o 
   4   2   5     1731.86     1602.55     46.41 o 
   5   2   5     1664.85     1617.23     49.74 o 
   6   2   5      205.02      172.47     33.26 o 
   7   2   5      670.04      600.74     55.36 o 
   8   2   5      107.05      118.96     36.92 o 
   9   2   5      308.23      358.42     50.73 o 
 -10   3   5      289.94      313.77     46.10 o 
  -9   3   5       70.47       79.88     31.07 o 
  -8   3   5       27.78       29.21     20.60 o 
  -7   3   5      307.57      298.99     36.74 o 
  -6   3   5     1353.28     1436.07    118.35 o 
  -5   3   5     1819.50     1820.63     66.25 o 
  -4   3   5       64.64       63.14     11.22 o 
  -3   3   5     2182.76     2224.44     47.78 o 
  -2   3   5     2029.50     2022.60     42.37 o 
  -1   3   5     3149.17     2945.09     52.71 o 
   0   3   5        0.95       10.96      7.48 o 
   1   3   5     5027.15     4960.11     72.85 o 
   2   3   5       19.73       31.23     10.26 o 
   3   3   5     7698.31     7765.77     96.60 o 
   4   3   5      676.32      664.65     40.25 o 
   5   3   5     1919.03     1887.31     84.17 o 
   6   3   5      329.72      299.97     40.08 o 
   7   3   5      194.55      227.62     45.22 o 
   8   3   5      377.32      368.18     50.25 o 
   9   3   5      123.25      128.43     39.47 o 
 -10   4   5        1.06       -1.38     22.45 o 
  -9   4   5      211.81      289.28     42.88 o 
  -8   4   5       20.45       21.03     21.19 o 
  -7   4   5     1831.70     1776.56     83.55 o 
  -6   4   5      463.49      445.88     41.21 o 
  -5   4   5     1017.71      900.22     52.47 o 
  -4   4   5       26.17       28.42     15.59 o 
  -3   4   5     4095.15     4077.49     80.78 o 
  -2   4   5     1492.63     1340.32     37.18 o 
  -1   4   5     4083.24     4289.56    116.19 o 
   0   4   5     4551.05     4699.55     74.93 o 
   1   4   5     1936.33     1951.00     63.90 o 
   2   4   5     2742.16     2730.08     59.62 o 
   3   4   5      462.54      444.87     33.46 o 
   4   4   5     3262.22     3228.26    106.83 o 
   5   4   5       22.69       29.67     21.82 o 
   6   4   5      186.00      179.81     39.49 o 
   7   4   5        1.55        4.67     21.88 o 
   8   4   5      606.20      566.83     62.62 o 
 -10   5   5      196.21      227.58     44.83 o 
  -9   5   5      224.10      239.63     40.86 o 
  -8   5   5      701.01      705.75     59.03 o 
  -7   5   5       55.85       46.82     24.63 o 
  -6   5   5     1838.33     1807.11     81.93 o 
  -5   5   5       15.90       32.52     17.65 o 
  -4   5   5     2022.20     1883.90     79.73 o 
  -3   5   5       50.95       63.09     18.96 o 
  -2   5   5     5221.85     5342.61     79.57 o 
  -1   5   5     2672.81     2697.57     99.53 o 
   0   5   5     1052.83     1079.94     39.92 o 
   1   5   5      502.42      501.19     28.49 o 
   2   5   5     1153.16     1193.05     90.48 o 
   3   5   5     1760.31     1777.47     79.29 o 
   4   5   5       43.96       57.79     24.25 o 
   5   5   5      297.28      297.83     47.13 o 
   6   5   5      162.45      193.29     44.12 o 
   7   5   5      184.12      213.83     42.61 o 
 -10   6   5      135.39      129.41     37.95 o 
  -9   6   5       95.07      103.66     33.69 o 
  -8   6   5      336.60      333.70     44.19 o 
  -7   6   5      819.30      804.32     61.62 o 
  -6   6   5        8.14        0.48     15.66 o 
  -5   6   5      635.11      622.33     49.44 o 
  -4   6   5      146.34      133.90     28.34 o 
  -3   6   5     1903.42     1797.17     50.61 o 
  -2   6   5      128.93      137.39     17.41 o 
  -1   6   5     1156.18     1158.89     43.32 o 
   0   6   5        3.20        0.46      9.33 o 
   1   6   5     1414.03     1394.27     49.24 o 
   2   6   5      702.29      716.23     51.95 o 
   3   6   5        3.19        3.86     18.15 o 
   4   6   5       43.70       45.72     27.38 o 
   5   6   5      152.56      158.56     38.40 o 
   6   6   5      115.26      114.70     36.35 o 
   7   6   5        8.18        7.02     22.52 o 
 -10   7   5        5.86       17.17     23.38 o 
  -9   7   5      250.52      236.84     48.99 o 
  -8   7   5      312.46      336.67     45.07 o 
  -7   7   5       24.88       29.75     22.35 o 
  -6   7   5      197.84      179.56     33.61 o 
  -5   7   5      501.54      415.79     88.09 o 
  -4   7   5     1466.44     1442.94     74.18 o 
  -3   7   5       64.82       77.58     15.89 o 
  -2   7   5     1634.08     1591.65     54.26 o 
  -1   7   5        0.54       -3.10     10.46 o 
   0   7   5     1601.77     1634.79     56.76 o 
   1   7   5      132.30      159.74     22.41 o 
   2   7   5      793.49      764.61     57.20 o 
   3   7   5      192.71      196.46     39.45 o 
   4   7   5      388.27      384.43     47.85 o 
   5   7   5      133.26      133.02     37.94 o 
   6   7   5      142.21      141.18     39.31 o 
  -9   8   5        6.00       34.34     31.26 o 
  -8   8   5      327.73      343.88     47.95 o 
  -7   8   5       26.24       35.39     25.45 o 
  -6   8   5      419.22      441.71     49.25 o 
  -5   8   5      228.74      218.27     39.66 o 
  -4   8   5      689.27      594.51    105.90 o 
  -3   8   5      530.18      548.93     49.31 o 
  -2   8   5      376.63      369.72     30.03 o 
  -1   8   5     1461.76     1492.34     61.98 o 
   0   8   5      235.55      345.00     82.80 o 
   1   8   5      904.80      900.31     63.04 o 
   2   8   5       37.93       53.06     32.35 o 
   3   8   5      485.02      446.54     50.99 o 
   4   8   5        1.45        8.78     22.64 o 
   5   8   5      303.63      402.52     76.09 o 
  -9   9   5      111.02      125.50     40.01 o 
  -8   9   5       16.78        8.82     22.47 o 
  -7   9   5      276.28      277.10     47.62 o 
  -6   9   5       11.02        6.42     22.26 o 
  -5   9   5      950.39      876.55     70.04 o 
  -4   9   5       21.62       47.05     26.47 o 
  -3   9   5      320.51      281.62     39.19 o 
  -2   9   5        1.18       -2.03     16.04 o 
  -1   9   5      707.91      750.08     55.51 o 
   0   9   5      213.00      251.76     38.29 o 
   1   9   5       42.00       60.10     41.44 o 
   2   9   5       33.38       33.72     27.10 o 
   3   9   5       91.33      131.61     38.89 o 
   4   9   5       69.45       63.89     31.96 o 
  -8  10   5       44.72       66.22     30.49 o 
  -7  10   5       74.48       56.63     29.57 o 
  -6  10   5      228.52      196.79     44.29 o 
  -5  10   5        0.90       30.43     38.53 o 
  -4  10   5      149.23      144.03     38.55 o 
  -3  10   5        4.38        3.30     20.80 o 
  -2  10   5       46.36       67.49     28.17 o 
  -1  10   5       33.03       40.54     24.57 o 
   0  10   5      120.05      141.74     36.50 o 
   1  10   5        0.10        8.90     27.36 o 
   2  10   5        8.82       12.06     20.56 o 
   3  10   5        0.08       10.21     23.63 o 
  -7  11   5       67.40       76.70     32.88 o 
  -6  11   5       17.18       14.26     24.49 o 
  -5  11   5      155.18      178.54     45.58 o 
  -4  11   5        7.45        6.27     23.42 o 
  -3  11   5      184.15      165.15     39.88 o 
  -2  11   5       74.69       54.47     27.13 o 
  -1  11   5       18.00       24.72     33.20 o 
   0  11   5        0.38       13.18     26.90 o 
   1  11   5       23.08       16.27     27.12 o 
  -4  12   5       16.90       20.61     26.46 o 
  -3  12   5       84.75       72.35     34.49 o 
  -2  12   5      157.14      153.40     58.40 o 
   1 -12   6      111.69      122.74     36.97 o 
   2 -12   6        1.28       -4.32     21.28 o 
   3 -12   6       41.02       43.83     28.94 o 
   4 -12   6        0.44        1.68     26.38 o 
   5 -12   6       15.07        8.00     29.32 o 
  -2 -11   6      164.40      194.02     44.16 o 
  -1 -11   6       24.33       37.31     26.99 o 
   0 -11   6       67.28       61.72     29.45 o 
   1 -11   6       17.43       42.95     20.99 o 
   2 -11   6      103.97      127.09     28.90 o 
   3 -11   6       47.46       61.26     23.66 o 
   4 -11   6       69.09       77.74     30.88 o 
   5 -11   6       25.21       15.66     23.77 o 
   6 -11   6       66.26       87.83     35.55 o 
   7 -11   6        3.16       34.90     36.84 o 
  -3 -10   6        1.34       14.49     21.19 o 
  -2 -10   6      360.93      455.62     50.65 o 
  -1 -10   6       40.23       42.34     24.55 o 
   0 -10   6      246.32      285.10     30.98 o 
   1 -10   6       90.26       85.06     23.96 o 
   2 -10   6      221.52      233.68     35.85 o 
   3 -10   6       32.97       31.28     23.77 o 
   4 -10   6      754.04      689.68     44.32 o 
   5 -10   6      540.83      548.79     54.13 o 
   6 -10   6      101.71      146.54     38.90 o 
   7 -10   6       96.58      120.90     39.50 o 
   8 -10   6      161.76      231.66     51.38 o 
  -5  -9   6       87.09      114.23     38.63 o 
  -4  -9   6        6.20       25.69     24.12 o 
  -3  -9   6       15.36       14.41     20.32 o 
  -2  -9   6      293.59      324.37     40.82 o 
  -1  -9   6      538.98      511.93     36.92 o 
   0  -9   6        4.74       13.56     13.88 o 
   1  -9   6      243.45      243.46     26.92 o 
   2  -9   6      134.76      146.12     25.62 o 
   3  -9   6     1300.84     1333.66     55.27 o 
   4  -9   6        0.72        4.77     13.47 o 
   5  -9   6      495.50      516.50     37.43 o 
   6  -9   6       97.20      129.18     35.12 o 
   7  -9   6      401.29      491.95     81.67 o 
   8  -9   6       29.21       33.34     28.51 o 
  -6  -8   6       48.59       39.22     27.32 o 
  -5  -8   6        7.70        8.46     24.76 o 
  -4  -8   6       10.28       23.81     22.97 o 
  -3  -8   6      254.46      261.34     37.36 o 
  -2  -8   6       35.68       33.00     20.55 o 
  -1  -8   6      177.54      172.56     22.55 o 
   0  -8   6        9.28       23.28     13.87 o 
   1  -8   6      174.41      191.18     22.90 o 
   2  -8   6      315.34      287.12     26.29 o 
   3  -8   6       10.62       24.49     13.74 o 
   4  -8   6        1.44        4.78     13.30 o 
   5  -8   6      445.27      435.60     33.29 o 
   6  -8   6      459.16      489.10     48.11 o 
   7  -8   6       58.41       66.23     29.74 o 
   8  -8   6      294.97      334.21     47.13 o 
   9  -8   6        0.23       -1.76     22.86 o 
  -7  -7   6       33.76       59.44     31.12 o 
  -6  -7   6       56.30       48.29     28.35 o 
  -5  -7   6        1.22        5.51     20.99 o 
  -4  -7   6      319.27      353.00     43.40 o 
  -3  -7   6      663.34      595.10     49.96 o 
  -2  -7   6      117.97      129.37     21.01 o 
  -1  -7   6      191.20      187.87     22.23 o 
   0  -7   6      152.99      152.04     19.59 o 
   1  -7   6      274.36      274.44     24.10 o 
   2  -7   6      541.92      580.61     33.00 o 
   3  -7   6      507.47      509.06     31.55 o 
   4  -7   6      285.61      261.18     24.50 o 
   5  -7   6      111.83      136.60     21.96 o 
   6  -7   6      247.22      257.25     27.44 o 
   7  -7   6      504.82      538.46     38.94 o 
   8  -7   6       17.40       25.45     25.45 o 
   9  -7   6      172.62      172.83     41.48 o 
  -7  -6   6      198.52      144.96     39.75 o 
  -6  -6   6        1.21        0.76     21.31 o 
  -5  -6   6      135.51      147.92     35.30 o 
  -4  -6   6        5.98        5.94     17.13 o 
  -3  -6   6      937.89      878.57     44.13 o 
  -2  -6   6       49.95       63.51     16.39 o 
  -1  -6   6      493.35      481.35     28.85 o 
   0  -6   6       83.75       92.70     16.16 o 
   1  -6   6     1104.36     1050.30     39.72 o 
   2  -6   6      515.82      457.46     26.86 o 
   3  -6   6      931.41      878.53     37.17 o 
   4  -6   6      417.07      382.40     27.05 o 
   5  -6   6     1146.17     1165.45     46.96 o 
   6  -6   6      741.84      723.40     40.46 o 
   7  -6   6      203.44      252.21     36.55 o 
   8  -6   6      650.88      691.67     44.86 o 
   9  -6   6      164.85      214.47     44.97 o 
  10  -6   6      287.83      350.65     51.22 o 
  -8  -5   6       81.76       90.38     36.02 o 
  -7  -5   6       58.24       61.38     30.24 o 
  -6  -5   6       26.74       13.33     21.19 o 
  -5  -5   6      475.86      457.91     46.88 o 
  -4  -5   6      361.07      394.75     28.66 o 
  -3  -5   6       27.49       32.52     12.31 o 
  -2  -5   6      601.10      609.05     31.24 o 
  -1  -5   6      820.88      780.77     33.50 o 
   0  -5   6     3578.31     3635.88     67.56 o 
   1  -5   6       82.74       75.38     13.40 o 
   2  -5   6     2629.57     2534.58     55.33 o 
   3  -5   6      685.43      677.57     30.89 o 
   4  -5   6     2409.45     2340.59     59.18 o 
   5  -5   6       35.92       50.70     16.30 o 
   6  -5   6     2367.68     2306.72     68.01 o 
   7  -5   6      420.71      430.22     33.97 o 
   8  -5   6      741.92      700.10     56.20 o 
   9  -5   6       55.05       74.94     31.68 o 
  10  -5   6      431.87      513.64     57.37 o 
  -8  -4   6        1.72        7.96     20.72 o 
  -7  -4   6       89.07       91.39     31.44 o 
  -6  -4   6      599.20      650.90     54.83 o 
  -5  -4   6       17.96       42.25     15.11 o 
  -4  -4   6      486.59      505.87     30.24 o 
  -3  -4   6      404.17      378.30     25.17 o 
  -2  -4   6     3304.75     3286.83     66.04 o 
  -1  -4   6       30.85       38.43     10.54 o 
   0  -4   6     2664.80     2590.76     64.53 o 
   1  -4   6     1935.76     1917.35     75.45 o 
   2  -4   6     1253.96     1218.38     35.19 o 
   3  -4   6      370.63      377.69     22.36 o 
   4  -4   6     1146.97     1112.89     63.76 o 
   5  -4   6     3537.14     3506.41     78.76 o 
   6  -4   6        1.36        5.02     11.93 o 
   7  -4   6      710.30      709.74     53.30 o 
   8  -4   6        2.91        2.01     16.13 o 
   9  -4   6      520.48      543.69     45.00 o 
  10  -4   6       36.76       41.04     29.56 o 
  -9  -3   6       23.77       39.27     27.44 o 
  -8  -3   6       40.58       51.51     27.13 o 
  -7  -3   6      232.05      287.39     41.03 o 
  -6  -3   6      375.03      377.38     30.02 o 
  -5  -3   6     1311.62     1351.25     48.95 o 
  -4  -3   6       11.06       29.50     11.71 o 
  -3  -3   6      678.67      681.91     31.44 o 
  -2  -3   6       60.82       49.28     11.53 o 
  -1  -3   6     1985.05     1880.25     52.31 o 
   0  -3   6        2.27        2.23      5.55 o 
   1  -3   6     2017.85     2099.09     60.54 o 
   2  -3   6      722.38      719.07     24.46 o 
   3  -3   6     6094.55     6243.30     82.60 o 
   4  -3   6     2607.81     2622.53     59.03 o 
   5  -3   6       72.83       73.98     19.90 o 
   6  -3   6      347.94      352.87     28.48 o 
   7  -3   6      425.43      392.83     32.45 o 
   8  -3   6     1060.18      952.61     51.72 o 
   9  -3   6       23.24       33.85     20.48 o 
  10  -3   6      160.70      198.18     45.61 o 
  -9  -2   6       22.10       20.92     24.92 o 
  -8  -2   6      135.72      119.96     33.79 o 
  -7  -2   6      105.83      113.33     20.99 o 
  -6  -2   6     1101.52     1148.53     93.06 o 
  -5  -2   6        0.36       -2.64      8.96 o 
  -4  -2   6      285.49      254.78     21.26 o 
  -3  -2   6      301.85      278.07     20.50 o 
  -2  -2   6     6287.96     6376.64    167.14 o 
  -1  -2   6       41.24       58.07     10.37 o 
   0  -2   6      374.24      308.94     23.98 o 
   1  -2   6      234.59      241.54     21.73 o 
   2  -2   6     7407.43     7877.34    293.29 o 
   3  -2   6     1878.07     1889.10     71.25 o 
   4  -2   6     2066.87     2023.20     52.40 o 
   5  -2   6      949.99     1017.14     66.44 o 
   6  -2   6      773.81      739.11     40.03 o 
   7  -2   6      912.84      930.12     47.57 o 
   8  -2   6      160.15      181.24     27.44 o 
   9  -2   6      699.87      695.82     61.48 o 
  10  -2   6        0.91       10.51     24.36 o 
 -10  -1   6       31.63       40.31     29.96 o 
  -9  -1   6        0.32       19.14     24.22 o 
  -8  -1   6      681.74      652.84    119.96 o 
  -7  -1   6      727.43      749.88     42.15 o 
  -6  -1   6      503.66      502.68     32.33 o 
  -5  -1   6      443.15      433.45     41.44 o 
  -4  -1   6     3160.95     2984.88     80.54 o 
  -3  -1   6     4197.02     4205.87     99.31 o 
  -2  -1   6     1338.07     1270.59     34.95 o 
  -1  -1   6     5881.57     5832.02    188.88 o 
   0  -1   6     2626.36     2582.71     63.40 o 
   1  -1   6    11700.11    11877.24    138.45 o 
   2  -1   6      188.97      207.23     15.14 o 
   3  -1   6    15804.49    16363.85    242.13 o 
   4  -1   6      750.13      747.17     35.82 o 
   5  -1   6     3346.76     3338.23     74.49 o 
   6  -1   6      163.56      153.72     21.66 o 
   7  -1   6     1150.96     1128.92     52.33 o 
   8  -1   6      378.91      361.71     34.12 o 
   9  -1   6      381.07      364.02     48.37 o 
  10  -1   6      147.36      193.89     45.69 o 
 -10   0   6      115.80       95.24     48.95 o 
  -9   0   6      217.66      249.36     59.86 o 
  -8   0   6        5.52        8.36     14.44 o 
  -7   0   6      909.67      910.59     45.52 o 
  -6   0   6        0.26        7.02     14.51 o 
  -5   0   6     1355.63     1328.46     45.75 o 
  -4   0   6       75.45       89.99     15.46 o 
  -3   0   6     8004.08     8119.89    170.02 o 
  -2   0   6     2283.76     2211.44     44.66 o 
  -1   0   6     3807.49     3750.81     97.54 o 
   0   0   6    10484.39    10929.92    315.99 o 
   1   0   6     2684.65     2534.25     86.05 o 
   2   0   6    10875.27    11787.83    373.63 o 
   3   0   6      541.08      566.15     27.01 o 
   4   0   6     4515.79     4528.79     80.80 o 
   5   0   6      623.02      567.52     32.41 o 
   6   0   6     2310.42     2324.13     68.24 o 
   7   0   6       31.79       37.21     16.00 o 
   8   0   6      740.68      726.69     61.43 o 
   9   0   6       11.61        8.21     24.57 o 
 -10   1   6       24.10       55.74     43.14 o 
  -9   1   6      106.66      120.58     34.77 o 
  -8   1   6      730.35      757.57     45.34 o 
  -7   1   6      210.62      212.57     24.43 o 
  -6   1   6      853.95      902.69     40.59 o 
  -5   1   6      651.79      605.46     30.87 o 
  -4   1   6     2536.83     2535.92     55.81 o 
  -3   1   6        1.65        1.52      6.42 o 
  -2   1   6     2069.08     1960.53     42.47 o 
  -1   1   6      184.29      187.03     13.62 o 
   0   1   6     7209.24     7255.85    121.90 o 
   1   1   6      675.63      637.24     24.79 o 
   2   1   6      255.45      213.43     16.55 o 
   3   1   6      186.61      205.78     17.68 o 
   4   1   6      791.30      792.77     43.16 o 
   5   1   6      791.93      745.98     37.26 o 
   6   1   6       17.07       17.86     13.68 o 
   7   1   6     1062.31      977.10     98.15 o 
   8   1   6        9.15       11.26     22.77 o 
   9   1   6      114.78      117.41     36.24 o 
 -10   2   6      328.44      382.89     51.06 o 
  -9   2   6      246.76      223.25     41.74 o 
  -8   2   6       27.96       25.11     20.66 o 
  -7   2   6      352.87      387.63     29.79 o 
  -6   2   6      963.11      954.07     40.25 o 
  -5   2   6     3328.27     3293.22     67.94 o 
  -4   2   6      647.67      669.58     28.54 o 
  -3   2   6     5022.54     5089.62    115.54 o 
  -2   2   6        0.01        0.93      5.74 o 
  -1   2   6     7144.79     7224.77    102.88 o 
   0   2   6      404.56      378.49     20.36 o 
   1   2   6     2817.65     2778.38     54.05 o 
   2   2   6     2859.14     2801.87     57.20 o 
   3   2   6      705.95      681.97     30.91 o 
   4   2   6      944.10      875.27     37.09 o 
   5   2   6     1052.19     1019.98     42.40 o 
   6   2   6     1049.66      974.42     65.35 o 
   7   2   6       17.15       20.28     23.21 o 
   8   2   6      159.59      125.10     37.53 o 
   9   2   6       21.79       39.15     34.29 o 
 -10   3   6       10.51       27.99     26.96 o 
  -9   3   6      141.62      170.24     40.78 o 
  -8   3   6       97.15      102.29     31.21 o 
  -7   3   6     1262.81     1009.86    129.65 o 
  -6   3   6     1091.67     1067.94     40.27 o 
  -5   3   6     1483.43     1633.75    106.11 o 
  -4   3   6     4546.90     4524.43    132.23 o 
  -3   3   6      122.69      100.66     13.50 o 
  -2   3   6     3924.37     3966.48     63.78 o 
  -1   3   6      257.92      269.44     18.66 o 
   0   3   6    10422.27    10321.15    107.71 o 
   1   3   6       61.74       49.15     12.33 o 
   2   3   6     3308.11     3395.85     79.23 o 
   3   3   6     1219.85     1155.27     40.81 o 
   4   3   6     2413.54     2464.86     60.81 o 
   5   3   6      687.95      634.89     52.31 o 
   6   3   6      120.52      113.31     32.19 o 
   7   3   6      292.33      304.79     46.06 o 
   8   3   6      359.91      355.98     50.63 o 
 -10   4   6      341.18      392.02     51.91 o 
  -9   4   6       20.11       13.43     23.55 o 
  -8   4   6      662.49      694.20     58.32 o 
  -7   4   6        0.19       14.18     17.82 o 
  -6   4   6     2254.46     2251.98     88.70 o 
  -5   4   6      128.83      127.23     28.26 o 
  -4   4   6     2739.22     2755.17    119.16 o 
  -3   4   6     1108.40     1054.83     33.73 o 
  -2   4   6     3774.01     3665.44     64.78 o 
  -1   4   6     4339.52     4235.57     72.31 o 
   0   4   6      532.77      501.25     26.90 o 
   1   4   6     1221.08     1151.87     40.61 o 
   2   4   6      806.27      772.72     34.52 o 
   3   4   6     3526.32     3578.11     73.17 o 
   4   4   6        4.23       16.77     17.21 o 
   5   4   6     1367.07     1337.73     76.18 o 
   6   4   6        1.66        6.78     18.91 o 
   7   4   6      396.30      470.90     54.75 o 
   8   4   6        4.05       17.74     24.21 o 
 -10   5   6       54.17       68.45     29.56 o 
  -9   5   6       71.19      123.29     38.07 o 
  -8   5   6      306.91      375.80     46.17 o 
  -7   5   6     1569.37     1540.60     81.45 o 
  -6   5   6        0.01        8.80     17.07 o 
  -5   5   6     1360.78     1238.59    107.72 o 
  -4   5   6       11.44        7.98     11.73 o 
  -3   5   6     2088.57     1977.57     49.60 o 
  -2   5   6       85.93      106.40     16.23 o 
  -1   5   6     1514.45     1389.19     45.08 o 
   0   5   6      132.75      120.07     23.41 o 
   1   5   6     1141.52     1116.57     43.22 o 
   2   5   6      419.94      457.23     29.63 o 
   3   5   6      327.81      285.89     35.49 o 
   4   5   6      342.83      319.90     40.08 o 
   5   5   6       12.54       15.43     20.09 o 
   6   5   6       22.34       13.75     24.43 o 
   7   5   6        6.97       24.77     23.45 o 
 -10   6   6       48.18       50.62     29.04 o 
  -9   6   6      169.40      211.57     44.97 o 
  -8   6   6      394.70      374.50     48.23 o 
  -7   6   6       87.42      108.87     32.69 o 
  -6   6   6      971.31      950.39     63.96 o 
  -5   6   6       17.41       11.64     15.05 o 
  -4   6   6      675.68      657.61     48.09 o 
  -3   6   6        5.16        7.63      9.31 o 
  -2   6   6      805.28      747.88     35.30 o 
  -1   6   6       38.18       36.11     13.86 o 
   0   6   6      634.19      608.18     33.85 o 
   1   6   6      208.98      193.91     21.30 o 
   2   6   6      369.16      384.93     40.06 o 
   3   6   6      187.09      221.00     35.06 o 
   4   6   6       27.43       36.79     22.73 o 
   5   6   6        1.61       -1.09     20.62 o 
   6   6   6       55.27       92.96     33.84 o 
 -10   7   6      146.17      151.74     42.42 o 
  -9   7   6      188.77      239.92     45.21 o 
  -8   7   6      207.35      238.04     44.04 o 
  -7   7   6      412.78      435.33     49.44 o 
  -6   7   6       56.77       43.09     25.09 o 
  -5   7   6      472.43      493.15     47.75 o 
  -4   7   6       86.92       97.42     27.77 o 
  -3   7   6     1168.27     1168.64     65.88 o 
  -2   7   6      406.25      354.88     27.41 o 
  -1   7   6      687.89      675.38     37.53 o 
   0   7   6       21.70       28.50     14.78 o 
   1   7   6      851.06      859.61     47.88 o 
   2   7   6      315.20      333.09     40.67 o 
   3   7   6      190.31      220.99     39.75 o 
   4   7   6       54.18       53.53     28.53 o 
   5   7   6       29.75       29.77     24.55 o 
   6   7   6        4.52       14.51     23.33 o 
  -9   8   6      556.33      565.12     60.65 o 
  -8   8   6      101.17      124.72     37.00 o 
  -7   8   6      225.62      276.82     43.72 o 
  -6   8   6      123.52      160.79     38.56 o 
  -5   8   6      917.09     1004.89     69.55 o 
  -4   8   6      498.79      510.34     50.35 o 
  -3   8   6      500.61      497.58     48.31 o 
  -2   8   6     1065.12     1006.15     50.20 o 
  -1   8   6      178.59      212.98     25.79 o 
   0   8   6      467.46      469.29     35.52 o 
   1   8   6        7.79        4.49     20.61 o 
   2   8   6      261.88      285.51     41.19 o 
   3   8   6        9.86       16.50     23.16 o 
   4   8   6      208.26      222.92     47.30 o 
   5   8   6        0.62        2.86     21.16 o 
  -9   9   6       32.96       23.51     33.93 o 
  -8   9   6      262.01      298.80     65.92 o 
  -7   9   6       10.85       17.02     21.72 o 
  -6   9   6      432.11      459.20     52.37 o 
  -5   9   6       33.86       32.55     27.36 o 
  -4   9   6      242.23      282.80     42.23 o 
  -3   9   6        2.02       -0.62     17.61 o 
  -2   9   6      543.20      515.97     50.54 o 
  -1   9   6      291.56      261.82     29.57 o 
   0   9   6      250.16      268.18     38.44 o 
   1   9   6       57.00       91.60     46.04 o 
   2   9   6       57.53       51.32     29.57 o 
   3   9   6       17.12        9.99     19.67 o 
   4   9   6      134.41      133.77     39.41 o 
  -8  10   6       45.84       28.05     24.44 o 
  -7  10   6       32.30       39.15     26.21 o 
  -6  10   6       15.25       10.18     22.51 o 
  -5  10   6      105.14      119.51     37.17 o 
  -4  10   6       12.80       26.73     24.24 o 
  -3  10   6       29.90       36.60     26.03 o 
  -2  10   6       20.10       37.96     25.43 o 
  -1  10   6      121.20      122.14     48.95 o 
   0  10   6        2.14       31.41     25.00 o 
   1  10   6        6.85        8.17     25.21 o 
   2  10   6        0.35        9.49     19.52 o 
  -6  11   6       79.86      114.61     37.27 o 
  -5  11   6       11.84       15.12     25.66 o 
  -4  11   6       60.83       66.50     32.06 o 
  -3  11   6        2.50        7.27     21.19 o 
  -2  11   6       10.48       44.59     38.05 o 
  -1  11   6        3.97      -12.12     26.66 o 
   0  11   6       53.93       64.70     44.83 o 
   1 -12   7       17.50       28.27     29.36 o 
   2 -12   7       69.30       98.73     45.68 o 
   3 -12   7       21.99       24.96     26.99 o 
   4 -12   7       12.62       11.87     37.32 o 
  -1 -11   7        5.30        1.64     23.48 o 
   0 -11   7      101.57      132.80     36.78 o 
   1 -11   7      102.96       96.97     26.85 o 
   2 -11   7       27.33       44.33     22.63 o 
   3 -11   7       37.02       46.08     29.92 o 
   4 -11   7       17.21       29.81     34.65 o 
   5 -11   7       42.05       88.70     48.95 o 
   6 -11   7      113.65      107.11     54.04 o 
  -3 -10   7      109.62      188.57     42.51 o 
  -2 -10   7       10.03       18.25     21.49 o 
  -1 -10   7       97.25      151.23     37.25 o 
   0 -10   7       35.92       31.23     19.62 o 
   1 -10   7       81.87      110.29     25.69 o 
   2 -10   7        1.47        7.35     17.69 o 
   3 -10   7      484.52      538.63     40.50 o 
   4 -10   7       12.33        0.54     16.50 o 
   5 -10   7      104.46      158.73     58.16 o 
   6 -10   7       42.62       48.71     38.77 o 
   7 -10   7      219.02      229.25     71.73 o 
  -4  -9   7       47.48       46.19     29.03 o 
  -3  -9   7       90.19      116.28     33.67 o 
  -2  -9   7      159.21      161.89     37.00 o 
  -1  -9   7       90.25      131.50     25.83 o 
   0  -9   7      116.85      126.35     23.99 o 
   1  -9   7      126.25      142.43     32.77 o 
   2  -9   7      330.58      314.92     30.91 o 
   3  -9   7      132.99      147.39     24.77 o 
   4  -9   7      312.68      345.67     31.91 o 
   5  -9   7        0.02        3.00     15.16 o 
   6  -9   7      296.60      307.28     41.78 o 
   7  -9   7        1.57       13.09     36.35 o 
   8  -9   7      370.15      417.79     80.94 o 
  -5  -8   7        6.00       15.38     22.70 o 
  -4  -8   7       26.47       46.50     25.39 o 
  -3  -8   7       11.82       -2.91     18.83 o 
  -2  -8   7      177.44      221.18     25.95 o 
  -1  -8   7       78.91       88.18     20.52 o 
   0  -8   7      201.61      199.92     23.39 o 
   1  -8   7      100.52      111.03     21.48 o 
   2  -8   7      478.06      453.10     32.21 o 
   3  -8   7      380.05      414.24     31.24 o 
   4  -8   7      344.71      354.13     30.33 o 
   5  -8   7      415.84      417.85     44.48 o 
   6  -8   7       60.12       70.57     22.26 o 
   7  -8   7      451.00      473.45     49.64 o 
   8  -8   7       17.72       26.66     36.59 o 
   9  -8   7      165.93      166.49     65.43 o 
  -6  -7   7        1.41        4.60     31.26 o 
  -5  -7   7       10.16       17.38     22.08 o 
  -4  -7   7       22.53       28.11     25.30 o 
  -3  -7   7      423.64      406.18     42.68 o 
  -2  -7   7       17.41       19.80     13.99 o 
  -1  -7   7      258.13      260.79     24.94 o 
   0  -7   7        8.40        5.58     11.19 o 
   1  -7   7      925.38      939.70     72.52 o 
   2  -7   7      306.91      274.39     23.74 o 
   3  -7   7      365.68      412.03     29.62 o 
   4  -7   7      802.77      802.17     40.39 o 
   5  -7   7      115.29      130.76     21.87 o 
   6  -7   7      410.68      457.68     34.57 o 
   7  -7   7       85.36       86.99     23.53 o 
   8  -7   7      621.27      603.42     58.41 o 
   9  -7   7       10.43       16.91     27.42 o 
  -7  -6   7        6.76       29.85     25.83 o 
  -6  -6   7       28.51       23.24     25.32 o 
  -5  -6   7      207.82      185.45     39.37 o 
  -4  -6   7      393.20      341.89     41.68 o 
  -3  -6   7      420.33      428.50     31.30 o 
  -2  -6   7     1229.28     1217.26     47.36 o 
  -1  -6   7      106.49       86.19     17.45 o 
   0  -6   7     1773.54     1820.73     53.37 o 
   1  -6   7        0.07       -1.72      9.59 o 
   2  -6   7     4224.60     4166.02     77.60 o 
   3  -6   7      229.78      238.11     21.65 o 
   4  -6   7     1733.72     1695.55     64.11 o 
   5  -6   7      258.39      285.83     26.64 o 
   6  -6   7     1294.21     1318.64     54.27 o 
   7  -6   7      649.19      661.26     42.61 o 
   8  -6   7      394.15      402.08     38.17 o 
   9  -6   7      267.72      328.06     46.27 o 
  -8  -5   7       32.77       47.24     26.00 o 
  -7  -5   7       50.31       34.58     25.16 o 
  -6  -5   7       82.02       78.00     31.63 o 
  -5  -5   7       23.74       34.72     22.67 o 
  -4  -5   7      167.41      179.02     22.48 o 
  -3  -5   7      981.11      949.75     41.89 o 
  -2  -5   7     1755.98     1720.97     52.86 o 
  -1  -5   7      915.14      919.13     36.96 o 
   0  -5   7      604.18      562.00     28.21 o 
   1  -5   7     3028.47     2919.62     59.19 o 
   2  -5   7      304.14      290.22     20.49 o 
   3  -5   7     1260.05     1246.75     41.20 o 
   4  -5   7     1056.99      964.57     39.35 o 
   5  -5   7     4481.55     4510.34     89.09 o 
   6  -5   7        0.59        5.41     13.42 o 
   7  -5   7     1437.55     1409.25     58.70 o 
   8  -5   7       82.95       83.61     24.22 o 
   9  -5   7      610.39      660.63     48.08 o 
  10  -5   7      166.12      197.91     47.38 o 
  -8  -4   7        5.27       16.24     22.09 o 
  -7  -4   7      125.03       97.73     31.78 o 
  -6  -4   7      111.28      103.32     31.15 o 
  -5  -4   7      823.89      846.19     42.16 o 
  -4  -4   7       51.07       52.39     15.66 o 
  -3  -4   7      449.41      446.45     28.40 o 
  -2  -4   7       15.95       13.78     10.33 o 
  -1  -4   7     1730.96     1671.63     56.04 o 
   0  -4   7      448.56      456.93     22.60 o 
   1  -4   7      670.27      670.41     25.19 o 
   2  -4   7     1298.64     1234.49     46.79 o 
   3  -4   7     2984.26     2974.43     58.89 o 
   4  -4   7     2643.30     2642.39     61.44 o 
   5  -4   7      689.21      701.79     36.03 o 
   6  -4   7     1870.77     1821.21     61.18 o 
   7  -4   7       21.49       19.41     16.61 o 
   8  -4   7      749.51      675.62    111.60 o 
   9  -4   7       26.73       30.22     21.36 o 
  10  -4   7      309.02      389.29     53.44 o 
  -9  -3   7        6.87       18.58     24.75 o 
  -8  -3   7       18.95       51.44     28.46 o 
  -7  -3   7      242.07      258.84     38.81 o 
  -6  -3   7      488.54      460.93     33.35 o 
  -5  -3   7      183.24      170.56     21.21 o 
  -4  -3   7      595.47      569.30     32.17 o 
  -3  -3   7        2.90        4.50      9.05 o 
  -2  -3   7     3754.50     3772.16     69.86 o 
  -1  -3   7      109.62       97.53     13.21 o 
   0  -3   7     4714.56     4836.44    191.32 o 
   1  -3   7     1803.17     1795.23     61.85 o 
   2  -3   7     1475.70     1374.96     54.65 o 
   3  -3   7     1402.19     1444.35     39.79 o 
   4  -3   7      300.49      275.62     21.35 o 
   5  -3   7     2170.04     2265.78     74.52 o 
   6  -3   7        1.00      -10.37     10.37 o 
   7  -3   7      883.60      930.84     49.29 o 
   8  -3   7        1.20        4.76     17.97 o 
   9  -3   7      429.69      432.18     41.22 o 
  10  -3   7       17.56       13.34     28.90 o 
  -9  -2   7       11.78        2.33     24.50 o 
  -8  -2   7      219.79      240.63     39.95 o 
  -7  -2   7       98.82      105.89     23.64 o 
  -6  -2   7      790.60      778.83     41.29 o 
  -5  -2   7     1051.05     1029.95     43.67 o 
  -4  -2   7      746.32      691.08     33.84 o 
  -3  -2   7     3649.19     3684.95     71.20 o 
  -2  -2   7      348.86      356.79     21.28 o 
  -1  -2   7     7173.38     7112.63    246.93 o 
   0  -2   7       60.34       49.89     14.24 o 
   1  -2   7     2474.96     2206.24     66.31 o 
   2  -2   7        1.37        5.59      6.08 o 
   3  -2   7     3538.27     3526.49    115.50 o 
   4  -2   7     2046.17     2004.89     53.53 o 
   5  -2   7      730.26      696.82     36.12 o 
   6  -2   7     1206.47     1193.62     50.82 o 
   7  -2   7      252.37      262.67     28.91 o 
   8  -2   7      614.68      649.21     44.52 o 
   9  -2   7       60.07       68.28     32.64 o 
  10  -2   7      173.40      208.47     46.92 o 
 -10  -1   7        0.02       11.39     34.17 o 
  -9  -1   7      125.96      121.61     37.43 o 
  -8  -1   7        1.06       14.37     16.63 o 
  -7  -1   7     1286.55     1319.15     56.02 o 
  -6  -1   7      463.60      470.95     32.31 o 
  -5  -1   7      524.90      510.80     30.80 o 
  -4  -1   7     1554.06     1531.86     48.10 o 
  -3  -1   7     2455.24     2322.35     60.60 o 
  -2  -1   7     5154.58     5126.13     72.14 o 
  -1  -1   7      887.40      996.68     44.43 o 
   0  -1   7     5416.86     5097.20     95.95 o 
   1  -1   7      912.43      947.78     42.84 o 
   2  -1   7     9726.77     9943.39    286.18 o 
   3  -1   7        3.90        7.26      8.04 o 
   4  -1   7     5278.95     5477.09    147.32 o 
   5  -1   7      149.08      153.06     19.15 o 
   6  -1   7     2125.11     2176.61     67.83 o 
   7  -1   7      213.76      235.67     28.46 o 
   8  -1   7      999.38     1034.75     54.51 o 
   9  -1   7      238.92      216.69     47.46 o 
 -10   0   7       41.30       45.07     36.84 o 
  -9   0   7       43.84       59.94     31.10 o 
  -8   0   7      957.98      978.90     51.69 o 
  -7   0   7        0.24       11.59     13.93 o 
  -6   0   7     1581.69     1589.12     55.86 o 
  -5   0   7       39.14       38.53     17.09 o 
  -4   0   7     5210.04     5153.72     84.44 o 
  -3   0   7      650.69      658.26     29.00 o 
  -2   0   7     2994.80     2995.96     67.99 o 
  -1   0   7      471.33      415.63     19.32 o 
   0   0   7     7877.74     8468.52    264.99 o 
   1   0   7     1931.91     1907.53     53.68 o 
   2   0   7     3320.38     3333.23    169.67 o 
   3   0   7     5344.41     5508.86     84.13 o 
   4   0   7      234.04      224.06     21.45 o 
   5   0   7      624.87      616.01     34.74 o 
   6   0   7        9.59        4.23     11.76 o 
   7   0   7     1606.87     1641.02     63.73 o 
   8   0   7       25.40       47.67     25.92 o 
   9   0   7      179.49      205.01     43.79 o 
 -10   1   7      222.33      247.67     60.83 o 
  -9   1   7      316.01      359.39     47.16 o 
  -8   1   7       18.17       28.66     17.66 o 
  -7   1   7      535.22      543.35     36.39 o 
  -6   1   7      310.22      305.89     25.77 o 
  -5   1   7     1130.30     1081.09     41.61 o 
  -4   1   7      163.06      155.19     17.02 o 
  -3   1   7     5398.41     5486.87     79.52 o 
  -2   1   7      293.91      252.71     17.64 o 
  -1   1   7     3856.50     3822.46     59.92 o 
   0   1   7      128.23      102.28     12.69 o 
   1   1   7     3329.59     3420.96     97.76 o 
   2   1   7     2814.00     2691.47     56.24 o 
   3   1   7     1244.72     1267.64     42.22 o 
   4   1   7      976.15      959.67     39.86 o 
   5   1   7      881.83      825.92     40.56 o 
   6   1   7      422.71      427.75     32.56 o 
   7   1   7        9.38       15.80     22.06 o 
   8   1   7      123.43      119.82     35.36 o 
   9   1   7        9.26        5.13     23.46 o 
 -10   2   7        2.79       17.91     27.72 o 
  -9   2   7      118.97      165.93     40.40 o 
  -8   2   7      408.10      438.20     47.50 o 
  -7   2   7      255.41      249.69     33.09 o 
  -6   2   7      635.42      659.53     34.97 o 
  -5   2   7      593.39      605.00     30.88 o 
  -4   2   7     3307.43     3250.54     64.31 o 
  -3   2   7       20.36       32.57     10.21 o 
  -2   2   7     2481.25     2406.02     51.14 o 
  -1   2   7     1237.94     1222.85     36.53 o 
   0   2   7     4598.77     4377.16     69.03 o 
   1   2   7     1218.74     1110.97     36.78 o 
   2   2   7     1709.84     1680.38     47.14 o 
   3   2   7     1440.18     1402.73     45.79 o 
   4   2   7      804.77      742.08     36.43 o 
   5   2   7      290.41      288.62     31.07 o 
   6   2   7        5.76        5.00     19.20 o 
   7   2   7      323.63      277.86     44.38 o 
   8   2   7       17.43        4.09     23.30 o 
 -10   3   7      370.18      426.89     54.81 o 
  -9   3   7       95.65      116.26     36.50 o 
  -8   3   7      811.56      765.37     60.27 o 
  -7   3   7      351.65      331.78     39.39 o 
  -6   3   7     1743.31     1777.54    104.70 o 
  -5   3   7     1451.59     1426.82     72.67 o 
  -4   3   7      995.58      990.04     35.59 o 
  -3   3   7     4413.78     4393.01    120.37 o 
  -2   3   7      696.42      653.46     28.39 o 
  -1   3   7     7591.81     7600.86     95.28 o 
   0   3   7      112.46      104.58     16.21 o 
   1   3   7     3059.26     2948.51     62.75 o 
   2   3   7      410.09      417.37     26.07 o 
   3   3   7     1065.99     1042.27     41.40 o 
   4   3   7        4.46        0.26     10.76 o 
   5   3   7     1408.65     1391.12     76.54 o 
   6   3   7      317.60      282.27     40.74 o 
   7   3   7      322.33      329.15     48.12 o 
   8   3   7       29.47       18.83     25.94 o 
 -10   4   7        1.02       14.73     24.38 o 
  -9   4   7      227.11      248.25     45.24 o 
  -8   4   7        0.11       11.15     20.73 o 
  -7   4   7     1146.15     1156.45     69.98 o 
  -6   4   7       80.15       91.24     26.74 o 
  -5   4   7     1932.27     1956.64     78.97 o 
  -4   4   7     1625.41     1579.46     53.73 o 
  -3   4   7     1015.16     1002.86     35.51 o 
  -2   4   7     1216.25     1122.26     38.76 o 
  -1   4   7     1697.56     1541.05     46.20 o 
   0   4   7     1280.77     1254.42     42.80 o 
   1   4   7      491.74      468.61     28.00 o 
   2   4   7      675.60      657.36     33.95 o 
   3   4   7     1115.70     1136.35     44.96 o 
   4   4   7     1629.09     1574.19     78.14 o 
   5   4   7       25.54       17.41     25.57 o 
   6   4   7      264.91      225.48     41.91 o 
   7   4   7        3.76       30.01     25.07 o 
   8   4   7      207.54      202.11     69.55 o 
 -10   5   7      129.28      128.49     38.62 o 
  -9   5   7       70.06       87.18     33.83 o 
  -8   5   7      244.19      277.74     41.00 o 
  -7   5   7      114.76      117.61     32.27 o 
  -6   5   7     1334.78     1182.53     99.36 o 
  -5   5   7       40.77       39.99     19.02 o 
  -4   5   7      534.98      523.26     42.13 o 
  -3   5   7        0.10       -1.59      7.92 o 
  -2   5   7     2035.73     1941.22     53.58 o 
  -1   5   7      121.27      115.01     21.36 o 
   0   5   7      650.98      585.06     32.16 o 
   1   5   7       76.37       69.97     16.82 o 
   2   5   7      464.93      491.92     31.73 o 
   3   5   7      400.91      372.21     40.74 o 
   4   5   7      233.65      229.78     38.35 o 
   5   5   7      134.91      138.94     37.21 o 
   6   5   7       25.16       15.88     23.80 o 
   7   5   7       38.85       37.86     25.57 o 
 -10   6   7       41.77       61.73     30.50 o 
  -9   6   7       32.38       67.63     29.79 o 
  -8   6   7      279.30      286.46     43.73 o 
  -7   6   7      465.87      463.36     49.22 o 
  -6   6   7       79.98       49.50     23.23 o 
  -5   6   7      694.39      646.91     51.97 o 
  -4   6   7       16.21       12.84     15.84 o 
  -3   6   7      668.49      653.27     32.46 o 
  -2   6   7      290.61      276.84     23.98 o 
  -1   6   7      616.04      618.35     34.39 o 
   0   6   7       85.64       78.11     17.96 o 
   1   6   7      199.13      219.42     23.33 o 
   2   6   7      437.34      413.71     46.53 o 
   3   6   7       41.67       40.24     22.45 o 
   4   6   7      175.91      154.29     38.07 o 
   5   6   7        6.91       10.62     22.90 o 
   6   6   7       18.57       32.24     26.77 o 
  -9   7   7      241.59      235.25     45.02 o 
  -8   7   7       85.82       86.55     33.48 o 
  -7   7   7      137.58      153.04     39.68 o 
  -6   7   7      321.00      321.44     42.24 o 
  -5   7   7      427.61      432.31     57.43 o 
  -4   7   7      717.33      679.33    117.65 o 
  -3   7   7       25.18       25.80     19.86 o 
  -2   7   7      624.16      655.22     37.04 o 
  -1   7   7       89.37       78.11     18.39 o 
   0   7   7      166.00      174.93     23.94 o 
   1   7   7        4.67       10.15     13.73 o 
   2   7   7      340.23      316.11     60.58 o 
   3   7   7       19.18       25.75     22.94 o 
   4   7   7       85.27      101.12     35.22 o 
   5   7   7        0.41        4.86     21.02 o 
  -9   8   7        8.49       21.36     23.58 o 
  -8   8   7      253.51      313.12     50.94 o 
  -7   8   7       71.09       70.30     31.95 o 
  -6   8   7      354.18      342.65     45.90 o 
  -5   8   7      101.55      122.76     34.26 o 
  -4   8   7      295.28      323.24     41.71 o 
  -3   8   7      120.05      128.50     34.53 o 
  -2   8   7      141.49      157.70     23.93 o 
  -1   8   7      151.61      177.77     26.38 o 
   0   8   7      452.07      496.90     37.14 o 
   1   8   7      249.54      274.47     40.10 o 
   2   8   7      311.31      292.44     43.11 o 
   3   8   7      352.33      336.79     47.45 o 
   4   8   7       60.04       52.65     28.81 o 
  -8   9   7       12.12        2.73     21.07 o 
  -7   9   7      110.70      119.75     37.95 o 
  -6   9   7        0.06        1.09     20.90 o 
  -5   9   7       89.49       99.13     34.53 o 
  -4   9   7       51.69       41.46     25.75 o 
  -3   9   7      212.93      193.75     40.89 o 
  -2   9   7        7.85        8.43     21.98 o 
  -1   9   7      344.40      375.52     34.68 o 
   0   9   7        2.14        5.96     21.08 o 
   1   9   7      122.48      160.43     54.04 o 
   2   9   7       10.37       32.46     29.93 o 
   3   9   7      109.71      135.35     40.17 o 
  -7  10   7       35.23       31.91     25.15 o 
  -6  10   7       89.45      102.49     36.60 o 
  -5  10   7       39.58       33.82     28.01 o 
  -4  10   7       91.51       78.46     31.25 o 
  -3  10   7        0.41        0.10     22.62 o 
  -2  10   7       23.02       28.48     23.73 o 
  -1  10   7       24.97       41.44     34.65 o 
   0  10   7      112.20      161.81     39.75 o 
   1  10   7        1.46      -11.86     19.54 o 
   2  10   7       12.67       -5.07     19.82 o 
  -6  11   7       38.57       46.87     30.29 o 
  -5  11   7       65.60       76.34     34.27 o 
  -4  11   7       12.27       17.36     23.16 o 
  -3  11   7       86.44       78.68     31.04 o 
  -2  11   7        1.96       14.78     31.26 o 
  -1  11   7       90.77      138.13     55.74 o 
   0  11   7        0.34        2.42     30.29 o 
   0 -11   8       27.17       13.57     33.68 o 
   1 -11   8      100.77      160.55     40.53 o 
   2 -11   8      125.05      135.32     38.34 o 
   3 -11   8       84.03      106.88     34.81 o 
   4 -11   8       58.22       63.23     30.39 o 
   5 -11   8       80.39      103.96     50.41 o 
   6 -11   8      175.82      174.73     62.77 o 
  -3 -10   8       13.41       28.03     26.98 o 
  -2 -10   8      101.66      110.74     38.41 o 
  -1 -10   8       31.12       48.76     25.05 o 
   0 -10   8      139.44      205.75     38.93 o 
   1 -10   8        9.13        7.08     20.84 o 
   2 -10   8      284.47      323.06     43.76 o 
   3 -10   8        8.19        1.43     20.04 o 
   4 -10   8      366.12      448.61     49.82 o 
   5 -10   8       85.80       85.04     35.62 o 
   6 -10   8      235.47      250.82     71.97 o 
   7 -10   8       53.63       69.07     46.29 o 
  -4  -9   8       21.31       32.41     26.40 o 
  -3  -9   8        0.81        2.18     21.14 o 
  -2  -9   8      250.92      328.29     42.56 o 
  -1  -9   8      160.55      185.37     28.80 o 
   0  -9   8      127.69      146.83     26.46 o 
   1  -9   8      257.42      277.74     29.73 o 
   2  -9   8      237.66      262.63     61.92 o 
   3  -9   8      503.65      520.49     70.88 o 
   4  -9   8      360.16      386.88     44.85 o 
   5  -9   8     1077.83      989.33     67.26 o 
   6  -9   8        1.46       -6.15     21.31 o 
   7  -9   8      337.27      336.61     71.97 o 
   8  -9   8        6.70       11.15     37.80 o 
  -5  -8   8       16.23       63.73     40.23 o 
  -4  -8   8        7.72      -12.28     20.26 o 
  -3  -8   8       51.31       34.33     25.39 o 
  -2  -8   8       80.20       83.61     20.92 o 
  -1  -8   8      404.08      645.09    182.84 o 
   0  -8   8      102.35      115.48     22.24 o 
   1  -8   8      346.50      346.41     28.79 o 
   2  -8   8      104.64      120.94     22.82 o 
   3  -8   8      276.16      303.65     51.13 o 
   4  -8   8      222.68      263.37     56.46 o 
   5  -8   8      116.50      124.23     33.20 o 
   6  -8   8      325.33      348.60     42.84 o 
   7  -8   8       34.52       40.47     33.44 o 
   8  -8   8      333.28      349.21     75.12 o 
  -6  -7   8       58.03       63.44     30.63 o 
  -5  -7   8       11.72       19.31     23.21 o 
  -4  -7   8      273.79      301.62     59.62 o 
  -3  -7   8        0.01       -2.22     13.44 o 
  -2  -7   8      210.03      219.59     24.73 o 
  -1  -7   8        2.91        4.44     12.09 o 
   0  -7   8      359.39      389.25     29.00 o 
   1  -7   8       50.04       57.67     16.26 o 
   2  -7   8     1302.42     1282.77     47.97 o 
   3  -7   8      569.22      550.33     53.98 o 
   4  -7   8       50.79       81.68     19.98 o 
   5  -7   8       97.85       93.83     28.51 o 
   6  -7   8      181.24      200.81     34.40 o 
   7  -7   8      623.55      673.58     58.16 o 
   8  -7   8       51.08       84.58     47.26 o 
   9  -7   8      191.07      217.62     67.85 o 
  -7  -6   8       79.53       91.86     34.95 o 
  -6  -6   8       95.03       82.26     33.99 o 
  -5  -6   8       43.92       63.17     27.80 o 
  -4  -6   8      142.82      134.91     33.05 o 
  -3  -6   8     1719.88     1697.33     59.90 o 
  -2  -6   8       43.97       45.26     14.84 o 
  -1  -6   8     1317.78     1326.39     56.47 o 
   0  -6   8       46.33       44.15     14.07 o 
   1  -6   8     3656.17     3745.50     73.93 o 
   2  -6   8      117.78      135.53     18.28 o 
   3  -6   8     1910.65     1982.03     60.33 o 
   4  -6   8     1204.62     1168.40     76.50 o 
   5  -6   8      324.59      361.00     29.60 o 
   6  -6   8      223.71      242.28     27.37 o 
   7  -6   8      740.71      773.67     46.49 o 
   8  -6   8      560.02      595.99     56.55 o 
   9  -6   8       87.77       84.82     49.44 o 
  -8  -5   8        7.39       20.66     24.85 o 
  -7  -5   8      229.22      233.66     40.44 o 
  -6  -5   8        0.52       12.62     22.21 o 
  -5  -5   8      676.15      688.78     55.79 o 
  -4  -5   8       34.26       37.51     22.40 o 
  -3  -5   8     2672.54     2674.31     71.05 o 
  -2  -5   8     1063.43     1042.63     43.03 o 
  -1  -5   8     1106.18     1052.39     40.39 o 
   0  -5   8     1299.67     1229.23     40.60 o 
   1  -5   8      898.77      888.31     38.65 o 
   2  -5   8     2806.68     2861.73    106.37 o 
   3  -5   8      170.37      161.49     18.50 o 
   4  -5   8     2532.87     2504.84     78.47 o 
   5  -5   8       46.61       42.12     21.39 o 
   6  -5   8     1556.10     1562.65     58.18 o 
   7  -5   8      223.05      240.34     28.92 o 
   8  -5   8      541.60      555.74     42.82 o 
   9  -5   8        5.59       20.64     27.09 o 
  -8  -4   8      134.56      138.53     38.53 o 
  -7  -4   8        2.31       20.51     24.50 o 
  -6  -4   8      290.02      312.67     40.50 o 
  -5  -4   8       12.51       30.63     15.09 o 
  -4  -4   8      864.37      875.95     42.28 o 
  -3  -4   8       44.45       47.02     18.22 o 
  -2  -4   8     1861.76     1847.24     53.51 o 
  -1  -4   8       25.84       28.61     10.48 o 
   0  -4   8     4478.25     4750.35    260.59 o 
   1  -4   8     3107.05     3352.95    113.66 o 
   2  -4   8      965.58      992.76     41.27 o 
   3  -4   8      393.66      382.84     22.94 o 
   4  -4   8     1310.21     1229.69     47.22 o 
   5  -4   8     1613.07     1629.29     54.07 o 
   6  -4   8      154.28      143.80     32.37 o 
   7  -4   8      556.19      556.74     39.75 o 
   8  -4   8       42.28       59.98     23.20 o 
   9  -4   8      296.32      314.65     46.64 o 
  -9  -3   8      117.97      113.51     37.51 o 
  -8  -3   8        0.24        8.71     23.81 o 
  -7  -3   8       48.21       55.11     26.43 o 
  -6  -3   8      269.90      263.02     27.60 o 
  -5  -3   8     1210.96     1199.87     49.78 o 
  -4  -3   8       11.92       13.76     11.36 o 
  -3  -3   8     1748.35     1714.66     52.47 o 
  -2  -3   8       93.06       77.90     14.72 o 
  -1  -3   8     3599.68     3689.16    140.07 o 
   0  -3   8     1769.55     1549.86     60.57 o 
   1  -3   8     1429.59     1361.24     57.06 o 
   2  -3   8     1316.68     1209.71     55.32 o 
   3  -3   8     1120.90     1101.90     34.89 o 
   4  -3   8      558.84      551.11     29.77 o 
   5  -3   8      743.94      715.23     36.61 o 
   6  -3   8      876.15      898.32     44.84 o 
   7  -3   8       26.58       33.40     19.26 o 
   8  -3   8      289.22      293.17     34.18 o 
   9  -3   8        7.27       12.56     20.98 o 
  -9  -2   8       76.48       61.51     33.52 o 
  -8  -2   8       65.56       67.22     30.08 o 
  -7  -2   8      604.51      663.08     60.46 o 
  -6  -2   8      544.96      576.15     37.34 o 
  -5  -2   8      227.88      234.48     24.07 o 
  -4  -2   8     1895.61     1820.62     56.06 o 
  -3  -2   8      125.67      111.19     15.99 o 
  -2  -2   8     4846.48     4923.29    242.18 o 
  -1  -2   8      569.34      609.76     23.33 o 
   0  -2   8     2371.82     2159.47     68.89 o 
   1  -2   8     2420.47     2295.95     71.97 o 
   2  -2   8     3442.78     3319.21     96.21 o 
   3  -2   8      753.38      813.77     32.84 o 
   4  -2   8     3292.01     3409.98    104.60 o 
   5  -2   8     1396.99     1293.02     49.53 o 
   6  -2   8      379.98      349.46     30.21 o 
   7  -2   8      381.28      442.62     36.18 o 
   8  -2   8      550.85      553.62     43.27 o 
   9  -2   8      469.41      505.07     56.36 o 
  -9  -1   8        1.57       19.89     25.08 o 
  -8  -1   8      746.21      744.08     47.62 o 
  -7  -1   8      177.84      187.23     26.76 o 
  -6  -1   8     1156.99     1184.41     50.84 o 
  -5  -1   8      688.85      685.94     37.95 o 
  -4  -1   8     1393.69     1338.80     46.48 o 
  -3  -1   8     1504.78     1465.48     44.60 o 
  -2  -1   8      998.20     1005.94     62.15 o 
  -1  -1   8     5002.41     5098.62    111.86 o 
   0  -1   8        3.00       -0.76      9.68 o 
   1  -1   8      666.40      531.75     35.03 o 
   2  -1   8      411.48      380.16     33.74 o 
   3  -1   8     4804.39     4908.06    135.15 o 
   4  -1   8       32.82       40.39     12.95 o 
   5  -1   8      611.36      669.05     36.45 o 
   6  -1   8      315.09      256.96     26.57 o 
   7  -1   8      723.05      736.47     45.10 o 
   8  -1   8       94.54       87.42     32.25 o 
   9  -1   8      278.93      286.35     50.29 o 
 -10   0   8       19.87       25.93     38.77 o 
  -9   0   8      278.69      425.86     50.27 o 
  -8   0   8       95.76      102.93     25.08 o 
  -7   0   8     1608.51     1645.75     67.07 o 
  -6   0   8       87.26      113.54     21.72 o 
  -5   0   8      974.96      955.90     41.54 o 
  -4   0   8      173.43      188.74     19.46 o 
  -3   0   8     3833.13     3773.15     69.61 o 
  -2   0   8     1525.15     1502.75     50.20 o 
  -1   0   8     6360.71     6243.16     75.46 o 
   0   0   8     1680.79     1645.06     36.59 o 
   1   0   8      988.72      948.96     50.66 o 
   2   0   8     1486.26     1436.06     40.85 o 
   3   0   8      275.16      300.60     22.65 o 
   4   0   8     1163.43     1161.60     44.81 o 
   5   0   8      260.83      233.86     24.25 o 
   6   0   8      659.93      662.30     40.65 o 
   7   0   8      195.33      182.65     28.69 o 
   8   0   8      352.33      339.00     46.07 o 
   9   0   8        9.59        1.37     24.07 o 
 -10   1   8       15.45       20.84     32.72 o 
  -9   1   8       75.59      102.53     34.76 o 
  -8   1   8      319.53      363.95     44.70 o 
  -7   1   8      106.75       97.15     21.95 o 
  -6   1   8      507.83      536.44     33.65 o 
  -5   1   8        0.25       -1.41      9.71 o 
  -4   1   8     2472.20     2380.95     58.90 o 
  -3   1   8       91.13       67.97     14.19 o 
  -2   1   8     1309.05     1245.95     38.28 o 
  -1   1   8     1079.19      996.02     32.96 o 
   0   1   8      680.27      695.98     27.62 o 
   1   1   8      178.91      164.17     15.80 o 
   2   1   8      830.20      815.89     33.27 o 
   3   1   8     1206.95     1188.75     42.68 o 
   4   1   8      120.50      141.06     20.54 o 
   5   1   8        7.78        6.63     11.30 o 
   6   1   8      212.06      212.70     26.22 o 
   7   1   8      569.24      531.52     55.02 o 
   8   1   8        0.82        7.10     22.02 o 
   9   1   8       14.16       15.15     26.36 o 
 -10   2   8      165.44      188.45     46.37 o 
  -9   2   8      244.57      266.14     47.44 o 
  -8   2   8      256.72      295.50     54.65 o 
  -7   2   8      660.18      623.41     50.88 o 
  -6   2   8      182.93      170.26     21.34 o 
  -5   2   8      775.01      772.46     36.06 o 
  -4   2   8       94.61       99.94     17.06 o 
  -3   2   8     2120.82     2260.36     61.27 o 
  -2   2   8       69.65       60.65     12.90 o 
  -1   2   8      561.52      514.26     25.67 o 
   0   2   8      423.13      438.92     24.38 o 
   1   2   8     2165.16     2055.51     51.95 o 
   2   2   8     1669.21     1616.23     48.52 o 
   3   2   8        6.19        5.05      9.82 o 
   4   2   8        2.13        0.31     10.60 o 
   5   2   8      379.82      375.71     30.45 o 
   6   2   8      530.31      456.82     49.34 o 
   7   2   8      243.49      193.46     44.21 o 
   8   2   8       84.64      101.11     36.08 o 
 -10   3   8        2.69       23.02     25.15 o 
  -9   3   8      376.75      440.68     52.38 o 
  -8   3   8      463.34      507.97     51.74 o 
  -7   3   8      249.26      263.61     36.89 o 
  -6   3   8      147.47      144.19     28.64 o 
  -5   3   8     1540.76     1498.17     54.42 o 
  -4   3   8     2884.57     2901.61     63.34 o 
  -3   3   8      166.61      172.82     17.27 o 
  -2   3   8     2082.06     2012.83     51.81 o 
  -1   3   8      422.21      409.07     24.99 o 
   0   3   8     2598.35     2466.89     59.54 o 
   1   3   8       33.13       38.68     13.10 o 
   2   3   8     1432.34     1362.52     47.09 o 
   3   3   8       39.74       50.39     15.22 o 
   4   3   8     1256.50     1254.41     49.14 o 
   5   3   8        1.72        5.03     19.01 o 
   6   3   8      333.35      358.42     46.23 o 
   7   3   8       54.36       44.95     29.43 o 
   8   3   8      169.82      161.87     43.90 o 
 -10   4   8      292.51      419.99     54.53 o 
  -9   4   8        2.96        6.34     22.80 o 
  -8   4   8      315.10      331.08     44.21 o 
  -7   4   8        0.68       10.41     18.73 o 
  -6   4   8     1204.13     1193.52     68.14 o 
  -5   4   8       26.53       22.30     17.65 o 
  -4   4   8     1183.07     1207.36     49.07 o 
  -3   4   8      222.20      190.22     18.87 o 
  -2   4   8     1814.68     1764.91     50.74 o 
  -1   4   8      596.47      535.78     29.80 o 
   0   4   8      870.47      804.08     42.67 o 
   1   4   8      221.77      206.07     21.03 o 
   2   4   8      928.59      947.41     41.86 o 
   3   4   8      335.32      343.95     27.87 o 
   4   4   8      960.74      927.85     62.16 o 
   5   4   8      288.98      327.99     42.94 o 
   6   4   8       94.78       85.83     31.86 o 
   7   4   8      139.21      154.55     40.27 o 
 -10   5   8        7.61       13.69     25.07 o 
  -9   5   8      112.25      128.02     37.39 o 
  -8   5   8       32.15       25.76     21.77 o 
  -7   5   8      352.99      356.05     43.50 o 
  -6   5   8       22.06       23.13     19.26 o 
  -5   5   8      282.76      258.03     33.68 o 
  -4   5   8       58.23       58.75     20.93 o 
  -3   5   8      341.28      345.77     24.50 o 
  -2   5   8       17.21       19.07     11.37 o 
  -1   5   8      612.05      573.00     32.22 o 
   0   5   8       37.89       42.08     14.38 o 
   1   5   8      204.69      203.86     22.19 o 
   2   5   8      142.90      138.91     23.17 o 
   3   5   8     1139.84     1126.26     67.13 o 
   4   5   8       58.34       62.01     25.30 o 
   5   5   8      205.01      199.30     43.64 o 
   6   5   8       15.15       38.77     25.70 o 
   7   5   8      140.02      177.79     43.46 o 
  -9   6   8       67.38       80.86     33.67 o 
  -8   6   8       58.14       68.07     30.14 o 
  -7   6   8       69.38       78.79     29.80 o 
  -6   6   8      417.36      390.15     44.78 o 
  -5   6   8        0.37       -7.30     17.13 o 
  -4   6   8      118.45      132.44     29.72 o 
  -3   6   8        2.96        6.54     10.77 o 
  -2   6   8      880.37      850.08     40.44 o 
  -1   6   8        2.44       -3.21     10.75 o 
   0   6   8       66.57       74.56     18.52 o 
   1   6   8        3.19        9.81     16.77 o 
   2   6   8      123.14      132.32     31.02 o 
   3   6   8       24.73       18.18     19.48 o 
   4   6   8      207.94      208.26     43.23 o 
   5   6   8       36.60       42.26     27.36 o 
   6   6   8       85.58      116.35     37.30 o 
  -9   7   8       14.34       23.42     23.62 o 
  -8   7   8      138.57      187.38     43.48 o 
  -7   7   8      134.23      125.81     36.94 o 
  -6   7   8      303.13      292.46     41.64 o 
  -5   7   8      427.76      402.40     44.95 o 
  -4   7   8       55.54       62.53     25.52 o 
  -3   7   8      417.39      459.34     44.49 o 
  -2   7   8       21.55       27.08     14.92 o 
  -1   7   8      322.42      324.79     29.14 o 
   0   7   8       32.50       56.98     18.27 o 
   1   7   8      416.00      385.91     36.98 o 
   2   7   8       55.60       39.01     24.72 o 
   3   7   8      823.56      731.03     97.90 o 
   4   7   8       15.60       15.01     21.83 o 
   5   7   8      133.93      193.46     44.34 o 
  -9   8   8      147.17      160.18     45.12 o 
  -8   8   8        3.61       13.06     23.18 o 
  -7   8   8      174.54      188.26     44.65 o 
  -6   8   8        8.97       10.93     23.25 o 
  -5   8   8      205.77      232.54     41.37 o 
  -4   8   8        5.72       15.74     21.25 o 
  -3   8   8      425.78      478.93     49.85 o 
  -2   8   8      171.84      164.42     36.21 o 
  -1   8   8      463.12      472.08     36.57 o 
   0   8   8        1.35       12.70     16.17 o 
   1   8   8      421.46      449.29     66.89 o 
   2   8   8      421.96      422.01     50.46 o 
   3   8   8       34.23       61.09     61.80 o 
   4   8   8       69.03      114.46     36.24 o 
  -8   9   8       81.66       90.38     36.30 o 
  -7   9   8       10.97       10.62     23.39 o 
  -6   9   8      103.05       86.37     32.61 o 
  -5   9   8      175.33      193.88     45.57 o 
  -4   9   8      321.92      355.04     48.24 o 
  -3   9   8       20.09        8.27     22.61 o 
  -2   9   8      214.38      220.82     44.99 o 
  -1   9   8       66.43       53.03     21.83 o 
   0   9   8      269.96      365.97     47.38 o 
   1   9   8        0.59        3.77     22.64 o 
   2   9   8      146.53      130.73     37.68 o 
   3   9   8        0.44       20.95     26.15 o 
  -7  10   8       13.47        3.77     21.56 o 
  -6  10   8       34.70       36.76     27.95 o 
  -5  10   8       32.15       30.79     28.96 o 
  -4  10   8        3.81        8.83     25.67 o 
  -3  10   8        1.08       10.90     23.85 o 
  -2  10   8       80.31       72.51     31.95 o 
  -1  10   8      124.87      170.85     58.89 o 
   0  10   8       17.72       26.25     26.97 o 
   1  10   8       65.87       36.67     27.95 o 
  -5  11   8       48.93       63.49     45.56 o 
  -4  11   8       29.60       14.10     27.24 o 
  -3  11   8        6.54       15.28     26.94 o 
  -2  11   8        8.82       20.36     34.90 o 
  -1  11   8       56.10       17.21     38.05 o 
   0 -11   9      171.38      252.03     62.52 o 
   1 -11   9        1.98       14.64     27.49 o 
   2 -11   9      256.92      332.65     46.91 o 
   3 -11   9       18.87       44.89     29.21 o 
   4 -11   9       85.31      118.12     36.70 o 
   5 -11   9       72.97      128.92     56.71 o 
  -2 -10   9       26.88       30.05     35.62 o 
  -1 -10   9       90.05      148.31     56.22 o 
   0 -10   9       56.36       78.23     30.67 o 
   1 -10   9      462.54      497.68     52.31 o 
   2 -10   9        0.01       -5.02     21.25 o 
   3 -10   9      386.82      425.53     49.66 o 
   4 -10   9       14.93       22.28     22.82 o 
   5 -10   9      340.79      463.60    105.05 o 
   6 -10   9       51.58      102.99     49.44 o 
  -4  -9   9       20.46       29.80     25.72 o 
  -3  -9   9      265.73      278.22     42.27 o 
  -2  -9   9       82.72       94.68     30.83 o 
  -1  -9   9      214.39      227.08     39.72 o 
   0  -9   9      328.19      330.19     43.07 o 
   1  -9   9       94.56      119.78     32.51 o 
   2  -9   9      248.77      239.66     38.53 o 
   3  -9   9      137.56      159.29     36.32 o 
   4  -9   9      576.44      604.86    111.48 o 
   5  -9   9       49.31       36.23     25.21 o 
   6  -9   9      152.41      214.71     41.21 o 
   7  -9   9        5.77       16.96     30.05 o 
  -5  -8   9        0.01        0.39     22.41 o 
  -4  -8   9      259.83      271.28     45.34 o 
  -3  -8   9       33.13       42.79     25.01 o 
  -2  -8   9      920.07      931.40     50.52 o 
  -1  -8   9      179.20      169.45     24.03 o 
   0  -8   9      259.14      283.00     37.95 o 
   1  -8   9      203.15      201.62     35.13 o 
   2  -8   9      338.81      341.12     48.83 o 
   3  -8   9      226.41      273.90     38.59 o 
   4  -8   9      526.57      471.44     47.46 o 
   5  -8   9      667.89      712.59     72.70 o 
   6  -8   9        0.60       10.74     22.85 o 
   7  -8   9      202.03      235.99     44.00 o 
   8  -8   9       12.70       15.02     36.11 o 
  -6  -7   9       38.06       38.56     29.74 o 
  -5  -7   9      119.06      143.09     38.48 o 
  -4  -7   9       10.68       22.98     21.33 o 
  -3  -7   9      233.29      265.91     28.54 o 
  -2  -7   9       12.01        9.80     14.00 o 
  -1  -7   9      793.03      839.64     41.92 o 
   0  -7   9      150.06      173.61     23.07 o 
   1  -7   9     1041.54      977.87     60.19 o 
   2  -7   9      152.63      153.76     31.78 o 
   3  -7   9     1463.34     1376.83     72.58 o 
   4  -7   9     1092.70     1145.44     67.89 o 
   5  -7   9      293.46      332.71     41.85 o 
   6  -7   9      397.80      433.23     47.27 o 
   7  -7   9      236.17      289.69     44.63 o 
   8  -7   9      417.49      443.43     53.72 o 
  -7  -6   9      124.34      164.37     43.06 o 
  -6  -6   9       94.46      135.25     40.87 o 
  -5  -6   9       68.90      100.62     33.05 o 
  -4  -6   9      177.42      185.52     26.29 o 
  -3  -6   9      674.36      681.94     40.53 o 
  -2  -6   9      837.85      914.87     44.22 o 
  -1  -6   9        8.28        6.03     10.77 o 
   0  -6   9      910.44      963.58     39.98 o 
   1  -6   9       83.78       63.06     21.37 o 
   2  -6   9     3087.34     2988.04    134.25 o 
   3  -6   9      871.31      780.25     90.63 o 
   4  -6   9      971.83      959.86     61.21 o 
   5  -6   9      104.42      107.11     29.84 o 
   6  -6   9      863.91      803.63     59.86 o 
   7  -6   9      685.29      685.02     65.07 o 
   8  -6   9      181.96      216.45     46.11 o 
   9  -6   9      189.36      249.85     73.19 o 
  -7  -5   9       19.47       31.99     27.30 o 
  -6  -5   9      283.24      362.10     46.43 o 
  -5  -5   9        9.80       10.17     19.98 o 
  -4  -5   9     1218.15     1239.00     53.40 o 
  -3  -5   9     1042.47     1078.69     47.85 o 
  -2  -5   9      444.56      435.02     30.01 o 
  -1  -5   9      655.62      668.66     33.21 o 
   0  -5   9     1088.30     1114.12     53.10 o 
   1  -5   9     3937.18     4017.92    122.28 o 
   2  -5   9      125.62      137.08     28.98 o 
   3  -5   9     1289.84     1269.91     69.31 o 
   4  -5   9       19.23       15.76     16.14 o 
   5  -5   9      781.01      708.75     53.33 o 
   6  -5   9       17.92       26.30     21.63 o 
   7  -5   9      597.22      636.37     56.89 o 
   8  -5   9        0.08       -3.30     22.27 o 
   9  -5   9      268.57      325.28     48.05 o 
  -8  -4   9        7.87       14.16     25.87 o 
  -7  -4   9      256.58      277.23     42.47 o 
  -6  -4   9       38.82       48.46     24.57 o 
  -5  -4   9      862.13      894.38     46.26 o 
  -4  -4   9      343.91      322.69     33.44 o 
  -3  -4   9     1012.67      972.58     49.66 o 
  -2  -4   9       81.18       84.48     17.04 o 
  -1  -4   9     1375.78     1415.04     95.91 o 
   0  -4   9      783.39      845.47     85.21 o 
   1  -4   9      579.59      479.71     38.36 o 
   2  -4   9      594.60      520.91     40.93 o 
   3  -4   9        1.26       -0.90     14.00 o 
   4  -4   9        2.24        1.88     12.97 o 
   5  -4   9      221.15      228.35     32.84 o 
   6  -4   9      469.03      429.55     45.56 o 
   7  -4   9        1.84       -3.50     18.71 o 
   8  -4   9       70.76       86.88     31.10 o 
   9  -4   9       78.45      128.92     39.93 o 
  -8  -3   9      206.76      219.56     65.67 o 
  -7  -3   9      151.56      107.97     32.52 o 
  -6  -3   9      529.92      516.48     37.06 o 
  -5  -3   9       49.58       49.84     17.14 o 
  -4  -3   9     1577.59     1516.77     54.54 o 
  -3  -3   9      248.70      228.47     21.74 o 
  -2  -3   9     1342.56     1324.48     60.57 o 
  -1  -3   9       16.47       22.70      8.84 o 
   0  -3   9     2906.68     2892.10     86.94 o 
   1  -3   9     2053.86     1914.75     71.61 o 
   2  -3   9      407.37      396.91     35.04 o 
   3  -3   9      667.52      678.32     27.02 o 
   4  -3   9      399.55      394.97     26.25 o 
   5  -3   9      820.96      811.63     49.91 o 
   6  -3   9       71.21       86.58     20.63 o 
   7  -3   9      362.52      333.57     33.35 o 
   8  -3   9      132.06      177.33     31.25 o 
   9  -3   9      159.19      209.51     43.08 o 
  -9  -2   9      115.98      109.70     38.94 o 
  -8  -2   9      100.08      125.14     36.58 o 
  -7  -2   9      113.19      166.89     28.81 o 
  -6  -2   9      496.63      474.63     34.93 o 
  -5  -2   9     1286.16     1309.52     52.50 o 
  -4  -2   9      490.35      451.26     30.02 o 
  -3  -2   9     2150.05     2139.20     84.56 o 
  -2  -2   9      259.94      275.27     19.99 o 
  -1  -2   9     6587.44     6718.65    235.30 o 
   0  -2   9      171.25      113.98     22.74 o 
   1  -2   9     3051.44     3073.14     88.24 o 
   2  -2   9      290.82      253.89     28.26 o 
   3  -2   9     3211.63     3228.54    169.22 o 
   4  -2   9      518.44      503.31     31.75 o 
   5  -2   9      452.84      432.77     31.07 o 
   6  -2   9      737.91      696.03     41.76 o 
   7  -2   9      161.58      179.93     30.70 o 
   8  -2   9      224.42      240.62     34.92 o 
   9  -2   9      104.00       81.32     34.22 o 
  -9  -1   9      161.37      205.61     46.18 o 
  -8  -1   9        1.22       10.42     19.30 o 
  -7  -1   9      861.70      950.07     50.42 o 
  -6  -1   9      390.49      419.84     32.76 o 
  -5  -1   9      657.94      609.45     36.00 o 
  -4  -1   9      586.41      601.59     32.97 o 
  -3  -1   9     1614.31     1623.69     48.42 o 
  -2  -1   9     2696.91     2728.51     61.74 o 
  -1  -1   9     1746.22     1744.41     64.39 o 
   0  -1   9     3927.68     3639.00     92.73 o 
   1  -1   9      125.54      126.62     20.22 o 
   2  -1   9     2084.24     2031.16     94.28 o 
   3  -1   9      624.78      645.20     66.04 o 
   4  -1   9     2532.87     2490.84     99.87 o 
   5  -1   9       44.98       57.85     16.81 o 
   6  -1   9      508.96      490.61     35.82 o 
   7  -1   9      355.74      348.15     33.94 o 
   8  -1   9      918.20      958.47     70.64 o 
   9  -1   9       42.51       56.60     31.67 o 
  -9   0   9        8.70       20.29     27.36 o 
  -8   0   9      476.50      512.38     41.55 o 
  -7   0   9        4.78       12.14     19.21 o 
  -6   0   9      756.48      788.55     42.01 o 
  -5   0   9      385.84      382.01     28.44 o 
  -4   0   9      790.48      788.81     36.73 o 
  -3   0   9       14.46       11.11      9.32 o 
  -2   0   9     1599.12     1560.08     43.54 o 
  -1   0   9     3159.60     3072.43     71.59 o 
   0   0   9      294.00      321.42     18.45 o 
   1   0   9      180.19      169.02     15.43 o 
   2   0   9     1474.04     1577.21     91.30 o 
   3   0   9     1137.04     1113.06     41.67 o 
   4   0   9      623.45      664.90     41.83 o 
   5   0   9        3.91       -2.48     11.14 o 
   6   0   9      501.54      545.05     46.72 o 
   7   0   9      504.30      492.29     52.47 o 
   8   0   9       29.86       32.32     26.36 o 
   9   0   9       76.99       81.67     44.11 o 
 -10   1   9       28.41       37.32     43.14 o 
  -9   1   9      196.47      241.17     46.41 o 
  -8   1   9      254.40      260.04     39.99 o 
  -7   1   9     1284.19     1368.39     57.07 o 
  -6   1   9        0.70       -0.42     12.08 o 
  -5   1   9      627.04      646.65     48.69 o 
  -4   1   9        4.04       -1.00      9.21 o 
  -3   1   9     1659.00     1580.15     47.55 o 
  -2   1   9      837.09      822.03     32.90 o 
  -1   1   9       27.56       33.77     10.61 o 
   0   1   9      464.34      485.55     24.77 o 
   1   1   9     1181.16     1157.92     38.47 o 
   2   1   9      599.03      599.74     30.17 o 
   3   1   9      165.16      172.49     20.33 o 
   4   1   9       67.19       81.49     18.80 o 
   5   1   9       58.06       77.17     20.02 o 
   6   1   9      190.49      201.96     28.65 o 
   7   1   9      197.99      223.17     44.54 o 
   8   1   9       77.51       74.64     33.41 o 
 -10   2   9        5.30        8.36     25.67 o 
  -9   2   9      257.16      282.66     59.74 o 
  -8   2   9      632.01      604.58     55.52 o 
  -7   2   9        3.35       -0.89     18.27 o 
  -6   2   9      210.93      226.11     24.02 o 
  -5   2   9       30.35       38.77     14.23 o 
  -4   2   9     1382.85     1391.16     46.87 o 
  -3   2   9       73.33       70.00     15.04 o 
  -2   2   9     1264.73     1196.72     41.05 o 
  -1   2   9        8.08       15.86      9.59 o 
   0   2   9     1506.68     1443.96     44.59 o 
   1   2   9      235.88      217.36     25.44 o 
   2   2   9     1393.56     1442.24     48.09 o 
   3   2   9      259.75      234.61     27.71 o 
   4   2   9      773.89      785.37     40.37 o 
   5   2   9       10.05        3.00     13.44 o 
   6   2   9      478.74      493.37     52.31 o 
   7   2   9      186.53      182.33     43.35 o 
   8   2   9       89.80       92.76     36.49 o 
 -10   3   9      168.86      222.56     49.47 o 
  -9   3   9       18.53       33.12     26.95 o 
  -8   3   9      278.34      268.28     41.10 o 
  -7   3   9      121.91      184.20     34.19 o 
  -6   3   9      324.06      334.18     38.59 o 
  -5   3   9      250.93      267.49     25.94 o 
  -4   3   9      464.85      477.95     34.97 o 
  -3   3   9      721.16      634.57     31.77 o 
  -2   3   9      944.88      962.17     38.35 o 
  -1   3   9     1179.32     1192.91     42.72 o 
   0   3   9      596.36      603.58     31.59 o 
   1   3   9     2123.41     2142.09     59.04 o 
   2   3   9       70.84       76.52     16.99 o 
   3   3   9      548.28      534.88     33.33 o 
   4   3   9      132.86      128.81     21.90 o 
   5   3   9      919.12      900.56     65.05 o 
   6   3   9       14.02       28.46     25.19 o 
   7   3   9      328.30      364.79     52.09 o 
 -10   4   9       13.86       23.10     28.01 o 
  -9   4   9      233.74      261.98     43.07 o 
  -8   4   9        0.13       13.87     21.73 o 
  -7   4   9      401.94      383.01     44.86 o 
  -6   4   9       35.98       43.68     22.19 o 
  -5   4   9     1281.61     1114.30     63.36 o 
  -4   4   9      129.38      131.84     18.43 o 
  -3   4   9      527.69      522.93     33.75 o 
  -2   4   9        9.23       14.96     11.00 o 
  -1   4   9     1495.40     1505.28     56.01 o 
   0   4   9      424.65      405.07     28.16 o 
   1   4   9      185.51      198.62     21.91 o 
   2   4   9       37.53       55.60     16.18 o 
   3   4   9      549.87      577.68     36.28 o 
   4   4   9      188.61      191.63     38.12 o 
   5   4   9      340.40      277.07     41.19 o 
   6   4   9      355.24      373.24     49.98 o 
   7   4   9       93.22      101.96     38.41 o 
  -9   5   9        6.51       33.32     26.44 o 
  -8   5   9       40.58       61.92     28.18 o 
  -7   5   9       66.40       83.86     29.12 o 
  -6   5   9      330.58      312.79     39.05 o 
  -5   5   9        9.15        4.08     16.00 o 
  -4   5   9       53.45       55.86     21.40 o 
  -3   5   9       49.33       74.99     17.05 o 
  -2   5   9      595.07      581.39     43.54 o 
  -1   5   9      538.76      534.65     32.96 o 
   0   5   9      353.69      412.41     30.25 o 
   1   5   9       31.34       33.82     15.45 o 
   2   5   9      234.62      278.99     28.92 o 
   3   5   9      167.48      119.99     30.32 o 
   4   5   9      448.19      452.83     49.45 o 
   5   5   9       18.43        6.73     22.01 o 
   6   5   9      157.11      182.45     43.84 o 
  -9   6   9       50.90       53.06     27.17 o 
  -8   6   9        5.77       -3.34     20.21 o 
  -7   6   9       87.46      113.81     35.68 o 
  -6   6   9      139.34      153.66     37.27 o 
  -5   6   9      118.39      120.96     31.28 o 
  -4   6   9      112.64       91.98     26.90 o 
  -3   6   9      304.68      311.16     26.52 o 
  -2   6   9      131.38      123.04     20.86 o 
  -1   6   9      406.46      396.21     37.46 o 
   0   6   9        7.39       17.07     14.20 o 
   1   6   9      160.77      186.59     25.74 o 
   2   6   9      138.14      114.59     30.66 o 
   3   6   9      947.07      983.93     68.41 o 
   4   6   9       30.75       43.76     27.25 o 
   5   6   9      108.23      136.78     40.29 o 
  -9   7   9       80.72      133.28     39.12 o 
  -8   7   9        1.11        5.70     21.78 o 
  -7   7   9      224.06      241.16     40.43 o 
  -6   7   9       75.30       99.66     32.38 o 
  -5   7   9      146.50      156.37     36.38 o 
  -4   7   9       15.49       16.46     20.73 o 
  -3   7   9      279.93      293.79     41.08 o 
  -2   7   9      890.10      889.56     45.04 o 
  -1   7   9       97.66      105.12     32.51 o 
   0   7   9      177.70      191.07     25.59 o 
   1   7   9      233.10      228.82     37.71 o 
   2   7   9      841.46      875.29     64.90 o 
   3   7   9        0.64       35.76     25.93 o 
   4   7   9      147.95      181.25     44.86 o 
   5   7   9        1.16      -18.89     22.13 o 
  -8   8   9      153.07      210.94     47.12 o 
  -7   8   9        2.47       -1.41     24.15 o 
  -6   8   9      169.33      194.18     39.77 o 
  -5   8   9       64.83       50.76     29.47 o 
  -4   8   9      629.77      708.24     60.31 o 
  -3   8   9       68.34       82.56     31.98 o 
  -2   8   9      465.04      477.20     49.35 o 
  -1   8   9        7.37       28.36     18.13 o 
   0   8   9      382.24      422.90     36.46 o 
   1   8   9       52.72       97.90     44.83 o 
   2   8   9      353.49      344.93     49.44 o 
   3   8   9      115.54      129.41     37.69 o 
  -7   9   9       67.18       59.89     30.02 o 
  -6   9   9       29.77       35.13     28.05 o 
  -5   9   9       62.40       69.28     31.09 o 
  -4   9   9       24.66       25.72     27.64 o 
  -3   9   9      143.60      194.01     43.23 o 
  -2   9   9        5.11       10.16     23.38 o 
  -1   9   9      166.64      205.93     44.98 o 
   0   9   9       20.20       32.13     24.12 o 
   1   9   9      201.39      221.66     41.99 o 
   2   9   9        2.92       21.74     25.01 o 
  -6  10   9       23.37       34.19     27.67 o 
  -5  10   9       48.84       59.38     31.16 o 
  -4  10   9       48.63       62.19     31.68 o 
  -3  10   9       19.98       14.08     26.13 o 
  -2  10   9       37.25       37.31     30.57 o 
  -1  10   9       50.24       47.01     39.26 o 
   0  10   9      117.35      177.15     59.86 o 
   1 -11  10      315.75      390.75     51.58 o 
   2 -11  10       71.46       76.01     32.95 o 
   3 -11  10      115.35      139.65     39.38 o 
   4 -11  10       57.11       76.46     34.98 o 
  -2 -10  10       42.78       38.29     38.53 o 
  -1 -10  10      104.73       82.39     47.74 o 
   0 -10  10      290.20      358.02     54.04 o 
   1 -10  10       36.43       25.01     27.99 o 
   2 -10  10      489.55      604.10     58.41 o 
   3 -10  10        0.10        1.49     21.05 o 
   4 -10  10      284.73      321.30     46.30 o 
   5 -10  10       14.72       13.12     23.13 o 
   6 -10  10      298.97      226.59     70.28 o 
  -3  -9  10        9.19        4.36     28.60 o 
  -2  -9  10      189.36      174.97     60.58 o 
  -1  -9  10       83.14       83.85     45.56 o 
   0  -9  10      195.50      226.22     41.18 o 
   1  -9  10      206.38      257.27     49.44 o 
   2  -9  10       57.25       75.95     30.54 o 
   3  -9  10       81.46      120.81     34.58 o 
   4  -9  10      189.79      232.07     41.99 o 
   5  -9  10      297.35      328.31     54.53 o 
   6  -9  10        0.01       39.76     28.00 o 
   7  -9  10      161.78      155.82     63.73 o 
  -5  -8  10      162.46      184.66     64.70 o 
  -4  -8  10       19.61       -6.79     24.96 o 
  -3  -8  10      128.15      134.25     50.89 o 
  -2  -8  10       15.30       22.77     22.28 o 
  -1  -8  10      436.36      471.89     48.56 o 
   0  -8  10      444.26      459.29     47.55 o 
   1  -8  10      112.62      140.57     33.50 o 
   2  -8  10       28.36       33.66     22.21 o 
   3  -8  10      366.26      350.72     43.16 o 
   4  -8  10      568.74      587.33     63.25 o 
   5  -8  10        0.48        1.15     20.38 o 
   6  -8  10      201.89      192.84     42.12 o 
   7  -8  10       26.96       38.18     24.92 o 
  -6  -7  10      174.71      223.44     68.34 o 
  -5  -7  10        0.10       21.43     25.56 o 
  -4  -7  10      326.53      331.11     57.56 o 
  -3  -7  10      125.95      118.42     24.83 o 
  -2  -7  10      773.09      789.46     57.86 o 
  -1  -7  10      112.61      112.95     29.70 o 
   0  -7  10      461.73      455.29     44.88 o 
   1  -7  10       15.29       12.86     17.93 o 
   2  -7  10      570.55      810.94    165.40 o 
   3  -7  10      552.03      579.58     51.74 o 
   4  -7  10       42.73       65.95     26.20 o 
   5  -7  10      100.34      114.01     32.29 o 
   6  -7  10      128.73      145.30     37.97 o 
   7  -7  10      294.74      306.24     45.06 o 
   8  -7  10       19.43       48.12     31.60 o 
  -6  -6  10      101.60      139.15     38.62 o 
  -5  -6  10      141.66      172.21     39.76 o 
  -4  -6  10      535.90      554.23     39.34 o 
  -3  -6  10     1577.42     1514.62     60.09 o 
  -2  -6  10        3.91       -2.21     11.01 o 
  -1  -6  10      731.26      774.45     54.48 o 
   0  -6  10       14.28       11.77     15.71 o 
   1  -6  10     1889.45     1727.85     78.98 o 
   2  -6  10       69.12       77.31     25.88 o 
   3  -6  10     2258.97     2082.43    105.78 o 
   4  -6  10      221.39      210.86     35.73 o 
   5  -6  10      573.57      605.42     53.77 o 
   6  -6  10       72.76       79.49     29.65 o 
   7  -6  10      711.95      858.62     67.59 o 
   8  -6  10       99.28      122.63     38.20 o 
  -7  -5  10      200.91      284.10     45.66 o 
  -6  -5  10       14.00       30.48     24.07 o 
  -5  -5  10      251.97      324.32     34.43 o 
  -4  -5  10      162.78      167.96     31.65 o 
  -3  -5  10     1231.95     1204.54     51.15 o 
  -2  -5  10     1126.71     1061.12     56.82 o 
  -1  -5  10      156.24      141.29     29.55 o 
   0  -5  10      768.42      765.85     51.63 o 
   1  -5  10      711.86      723.42     50.76 o 
   2  -5  10     2274.98     2204.93     87.13 o 
   3  -5  10      222.05      189.10     45.44 o 
   4  -5  10     1637.92     1545.74     76.83 o 
   5  -5  10       23.18       28.74     22.18 o 
   6  -5  10      729.57      779.75     61.18 o 
   7  -5  10        1.76       10.35     22.40 o 
   8  -5  10      223.01      269.50     45.54 o 
  -8  -4  10      233.77      261.70     48.76 o 
  -7  -4  10        3.34       23.17     29.69 o 
  -6  -4  10      280.46      310.30     56.10 o 
  -5  -4  10        1.33        3.42     13.40 o 
  -4  -4  10      474.07      514.06     41.76 o 
  -3  -4  10       51.53       56.71     16.98 o 
  -2  -4  10      333.05      299.77     27.70 o 
  -1  -4  10        0.37        0.86     11.54 o 
   0  -4  10      684.25      616.53     44.99 o 
   1  -4  10      820.43      793.04     51.03 o 
   2  -4  10      207.32      175.78     29.62 o 
   3  -4  10      301.79      271.19     32.80 o 
   4  -4  10      625.24      563.57     47.26 o 
   5  -4  10      638.45      617.26     50.99 o 
   6  -4  10       52.60       70.04     26.56 o 
   7  -4  10      228.13      226.73     40.58 o 
   8  -4  10       65.38       71.25     32.72 o 
   9  -4  10       98.31      168.30     45.24 o 
  -8  -3  10        8.50       33.06     28.35 o 
  -7  -3  10      133.12      127.34     36.06 o 
  -6  -3  10       21.57       17.34     15.85 o 
  -5  -3  10      923.28      962.42     48.25 o 
  -4  -3  10      185.45      201.96     23.33 o 
  -3  -3  10       47.29       57.06     15.34 o 
  -2  -3  10        6.26        4.96      8.27 o 
  -1  -3  10      659.75      675.37     42.15 o 
   0  -3  10      234.38      234.33     28.27 o 
   1  -3  10      648.57      572.81     58.28 o 
   2  -3  10      777.23      745.67     49.22 o 
   3  -3  10        6.51        8.12     13.45 o 
   4  -3  10       51.73       50.08     20.31 o 
   5  -3  10      516.97      536.52     47.64 o 
   6  -3  10      491.36      475.56     47.90 o 
   7  -3  10        1.91       29.25     24.96 o 
   8  -3  10       41.69       40.23     44.59 o 
   9  -3  10       66.46       95.71     37.02 o 
  -8  -2  10      101.82      122.89     37.36 o 
  -7  -2  10      246.32      267.85     32.22 o 
  -6  -2  10      377.29      368.89     33.10 o 
  -5  -2  10      323.78      324.76     29.45 o 
  -4  -2  10     1978.25     2085.87     62.58 o 
  -3  -2  10       41.91       43.14     14.10 o 
  -2  -2  10      846.08      848.18     38.33 o 
  -1  -2  10      618.02      622.96     22.30 o 
   0  -2  10     2634.97     2555.76     84.30 o 
   1  -2  10       78.25       71.12     20.56 o 
   2  -2  10     1029.34     1023.89     55.61 o 
   3  -2  10        2.55        5.46     12.80 o 
   4  -2  10      797.03      717.37     50.80 o 
   5  -2  10      576.58      589.61     68.10 o 
   6  -2  10      450.34      411.49     54.04 o 
   7  -2  10        5.33       10.66     21.84 o 
   8  -2  10      655.56      706.77     62.90 o 
   9  -2  10      130.98      170.85     65.43 o 
  -9  -1  10       11.53       14.25     30.67 o 
  -8  -1  10      255.86      289.66     35.95 o 
  -7  -1  10        0.05       -1.96     15.83 o 
  -6  -1  10      479.98      493.97     35.94 o 
  -5  -1  10      514.76      508.05     33.90 o 
  -4  -1  10      405.09      417.11     45.08 o 
  -3  -1  10      214.41      225.87     21.29 o 
  -2  -1  10     2363.43     2272.12     53.28 o 
  -1  -1  10     2213.20     2222.46     58.03 o 
   0  -1  10        1.26       13.13     11.94 o 
   1  -1  10      458.37      394.00     34.27 o 
   2  -1  10      940.33      958.79     87.07 o 
   3  -1  10     2730.58     2886.39    121.13 o 
   4  -1  10      102.95      122.58     20.40 o 
   5  -1  10      784.67      828.66     44.98 o 
   6  -1  10      145.70      152.23     25.02 o 
   7  -1  10     1132.80     1111.02     88.51 o 
   8  -1  10        4.20      -20.60     29.57 o 
  -9   0  10       53.14      103.20     35.57 o 
  -8   0  10      108.82       93.63     26.29 o 
  -7   0  10      661.35      717.62     44.84 o 
  -6   0  10       21.83       17.49     14.48 o 
  -5   0  10      284.18      305.02     26.91 o 
  -4   0  10      181.59      164.43     19.50 o 
  -3   0  10     1601.70     1554.48     58.75 o 
  -2   0  10       93.67       78.80     14.29 o 
  -1   0  10     1229.05     1225.53     37.28 o 
   0   0  10      296.15      333.97     26.15 o 
   1   0  10     1397.17     1442.91     79.40 o 
   2   0  10       24.26       25.55     11.88 o 
   3   0  10     1721.09     1683.13     52.48 o 
   4   0  10      113.98      142.76     23.34 o 
   5   0  10       46.40       81.82     20.06 o 
   6   0  10      302.68      317.43     31.73 o 
   7   0  10      209.87      210.39     42.32 o 
   8   0  10      202.61      270.15     45.16 o 
  -9   1  10       45.58       58.12     31.88 o 
  -8   1  10      192.04      200.50     58.77 o 
  -7   1  10       39.25       46.90     23.04 o 
  -6   1  10      283.52      287.24     34.14 o 
  -5   1  10        3.85        1.92     10.71 o 
  -4   1  10      522.55      518.29     31.02 o 
  -3   1  10       23.68       26.81     11.98 o 
  -2   1  10     1093.07      996.58     37.93 o 
  -1   1  10       17.44       35.83     11.68 o 
   0   1  10      921.05      923.63     36.92 o 
   1   1  10        0.13       -1.93      8.13 o 
   2   1  10     1374.13     1388.97     59.61 o 
   3   1  10      250.32      222.80     22.60 o 
   4   1  10      349.45      350.74     29.43 o 
   5   1  10        5.53       12.91     15.98 o 
   6   1  10      540.62      565.51     52.71 o 
   7   1  10      141.77      172.26     43.37 o 
   8   1  10       41.65       55.74     30.85 o 
  -9   2  10       34.14       58.64     31.31 o 
  -8   2  10      146.66      153.56     37.35 o 
  -7   2  10      185.50      212.90     33.67 o 
  -6   2  10       66.97       49.76     17.46 o 
  -5   2  10      176.56      190.92     22.36 o 
  -4   2  10      260.87      261.26     23.74 o 
  -3   2  10     1003.87      961.35     39.78 o 
  -2   2  10        3.22        5.31      8.95 o 
  -1   2  10       95.42       94.59     21.52 o 
   0   2  10      708.47      691.27     33.10 o 
   1   2  10     2503.17     2543.33     72.71 o 
   2   2  10        2.67        6.36     10.56 o 
   3   2  10      901.94      842.53     41.01 o 
   4   2  10       18.43       14.78     14.69 o 
   5   2  10      511.03      553.55     38.65 o 
   6   2  10       28.93       28.41     25.61 o 
   7   2  10      405.69      459.52     69.91 o 
  -9   3  10      322.47      310.85     45.41 o 
  -8   3  10      162.00      196.63     37.95 o 
  -7   3  10      178.96      240.46     37.08 o 
  -6   3  10        0.20        0.00     21.33 o 
  -5   3  10      874.03      894.40     63.73 o 
  -4   3  10      355.02      333.01     26.52 o 
  -3   3  10      656.95      653.37     34.38 o 
  -2   3  10      186.25      162.64     19.75 o 
  -1   3  10     1071.75     1109.33    139.98 o 
   0   3  10      814.38      810.45     38.05 o 
   1   3  10     1285.31     1222.77     75.97 o 
   2   3  10     1721.18     1765.79     58.23 o 
   3   3  10      725.68      760.85     40.84 o 
   4   3  10      991.86     1102.65     50.88 o 
   5   3  10      104.26      132.97     47.38 o 
   6   3  10      938.65     1010.35     75.73 o 
   7   3  10        3.58        2.21     24.16 o 
  -9   4  10       26.25       28.45     26.84 o 
  -8   4  10      176.19      192.46     42.71 o 
  -7   4  10       41.01       51.84     25.03 o 
  -6   4  10      436.48      463.89     46.99 o 
  -5   4  10        5.41       11.65     16.70 o 
  -4   4  10      266.35      308.85     61.43 o 
  -3   4  10        6.15        2.86     11.46 o 
  -2   4  10     1562.21     1493.78     51.60 o 
  -1   4  10       18.16       26.60     13.25 o 
   0   4  10     2075.27     2019.85     61.65 o 
   1   4  10      578.25      563.55     35.32 o 
   2   4  10      904.52      830.94     60.38 o 
   3   4  10      173.31      182.68     25.76 o 
   4   4  10      614.68      611.11     53.36 o 
   5   4  10      422.80      451.77     51.26 o 
   6   4  10       37.43       35.79     28.24 o 
  -9   5  10       26.73       35.50     27.67 o 
  -8   5  10       37.69       70.92     32.21 o 
  -7   5  10       95.33      118.65     34.24 o 
  -6   5  10      145.83      140.30     33.40 o 
  -5   5  10      121.38      103.15     29.84 o 
  -4   5  10       97.31       98.63     37.56 o 
  -3   5  10      331.63      309.01     26.77 o 
  -2   5  10      689.27      669.88     37.36 o 
  -1   5  10     1253.16     1266.07     50.64 o 
   0   5  10      160.15      132.75     23.60 o 
   1   5  10      165.61      175.19     23.94 o 
   2   5  10        1.30        0.73     13.66 o 
   3   5  10      598.78      701.54     56.15 o 
   4   5  10       79.93       93.95     32.39 o 
   5   5  10      176.68      185.70     43.17 o 
   6   5  10       21.43       13.29     25.57 o 
  -9   6  10       25.40       27.54     24.22 o 
  -8   6  10        0.45       10.89     21.35 o 
  -7   6  10      230.44      267.36     42.32 o 
  -6   6  10      134.66      129.64     42.65 o 
  -5   6  10       63.47       60.96     26.06 o 
  -4   6  10       13.30       32.29     20.58 o 
  -3   6  10      205.94      197.32     32.85 o 
  -2   6  10      553.62      554.97     49.32 o 
  -1   6  10       63.68       78.81     21.00 o 
   0   6  10      321.79      330.16     30.23 o 
   1   6  10        0.08       -0.46     17.39 o 
   2   6  10      368.41      398.67     54.53 o 
   3   6  10       25.85       38.61     24.46 o 
   4   6  10      138.15      199.77     44.64 o 
   5   6  10       48.70       71.10     31.39 o 
  -8   7  10      140.91      187.52     44.85 o 
  -7   7  10       20.02       20.58     23.62 o 
  -6   7  10      338.31      353.69     72.94 o 
  -5   7  10       34.79       57.39     27.59 o 
  -4   7  10      462.80      481.13     49.69 o 
  -3   7  10      253.62      235.01     36.84 o 
  -2   7  10      808.43      814.82     45.45 o 
  -1   7  10      290.06      329.97     31.21 o 
   0   7  10      184.70      196.77     26.40 o 
   1   7  10      457.79      549.62     72.70 o 
   2   7  10       78.86       77.69     30.64 o 
   3   7  10      357.46      385.49     50.04 o 
   4   7  10        3.81       12.96     25.33 o 
  -8   8  10       22.25       27.72     28.59 o 
  -7   8  10      175.19      204.41     46.07 o 
  -6   8  10       39.66       38.77     26.29 o 
  -5   8  10      292.50      303.57     46.27 o 
  -4   8  10        8.41       16.42     23.31 o 
  -3   8  10      590.09      592.46     60.10 o 
  -2   8  10       43.83       51.67     27.67 o 
  -1   8  10      406.07      502.09     40.21 o 
   0   8  10       26.72       46.56     21.87 o 
   1   8  10      562.62      586.35     56.81 o 
   2   8  10      337.25      303.16     60.83 o 
   3   8  10      137.66      176.52     42.86 o 
  -7   9  10       40.04       42.52     29.49 o 
  -6   9  10       11.85       10.50     22.88 o 
  -5   9  10      217.10      228.26     49.74 o 
  -4   9  10      239.03      285.41     46.35 o 
  -3   9  10       15.05       20.56     25.03 o 
  -2   9  10      155.36      182.75     43.27 o 
  -1   9  10       31.06       22.36     26.80 o 
   0   9  10      186.41      284.51     43.78 o 
   1   9  10        0.71        7.56     25.18 o 
  -5  10  10       50.81       73.74     36.07 o 
  -4  10  10       10.25        5.25     32.47 o 
  -3  10  10       60.33       60.04     32.91 o 
  -2  10  10       19.92       31.18     29.92 o 
  -1  10  10      122.52      131.83     52.34 o 
  -1 -10  11       94.89      119.71     58.89 o 
   0 -10  11      102.36       99.74     36.33 o 
   1 -10  11      373.13      384.38     50.10 o 
   2 -10  11        4.15       18.97     25.09 o 
   3 -10  11      123.89      138.07     39.49 o 
   4 -10  11        8.05        6.06     23.40 o 
   5 -10  11      237.02      271.69     49.26 o 
  -3  -9  11       52.37       42.41     36.84 o 
  -2  -9  11       20.15       34.41     38.29 o 
  -1  -9  11      132.91      166.65     40.34 o 
   0  -9  11      307.77      329.44     44.83 o 
   1  -9  11       39.69       46.96     27.05 o 
   2  -9  11      142.59      145.27     38.38 o 
   3  -9  11      133.48      129.54     34.40 o 
   4  -9  11      393.45      420.38     50.19 o 
   5  -9  11        3.58        1.66     24.34 o 
   6  -9  11      205.97      240.28     67.13 o 
  -4  -8  11      108.67      105.66     50.65 o 
  -3  -8  11       25.17        6.30     34.41 o 
  -2  -8  11      320.02      320.85     66.89 o 
  -1  -8  11      142.97      234.60     76.46 o 
   0  -8  11      162.89      180.13     38.49 o 
   1  -8  11      183.42      185.04     39.06 o 
   2  -8  11       40.19       58.00     26.64 o 
   3  -8  11      208.90      247.70     43.04 o 
   4  -8  11       22.94       38.68     26.58 o 
   5  -8  11      164.03      188.58     42.49 o 
   6  -8  11        1.47        8.11     24.27 o 
   7  -8  11       66.48       76.03     34.95 o 
  -5  -7  11      180.42      226.10     66.89 o 
  -4  -7  11       17.78        2.18     32.72 o 
  -3  -7  11      310.92      240.64     50.89 o 
  -2  -7  11        3.57        3.82     19.19 o 
  -1  -7  11      571.04      597.46     61.31 o 
   0  -7  11      266.18      227.86     36.25 o 
   1  -7  11      202.44      192.12     38.47 o 
   2  -7  11       56.45       49.64     24.81 o 
   3  -7  11      198.31      215.79     37.14 o 
   4  -7  11       25.97       31.14     24.95 o 
   5  -7  11      193.56      180.32     39.46 o 
   6  -7  11      210.17      264.78     43.18 o 
   7  -7  11      191.49      222.16     48.24 o 
  -6  -6  11       96.93      135.91     37.94 o 
  -5  -6  11       12.95       22.54     34.90 o 
  -4  -6  11      240.28      265.11     38.30 o 
  -3  -6  11       31.41       30.80     21.31 o 
  -2  -6  11      403.38      406.31     43.28 o 
  -1  -6  11        3.21        1.05     15.13 o 
   0  -6  11      214.10      193.14     34.26 o 
   1  -6  11      132.74      129.08     31.92 o 
   2  -6  11      364.06      387.67     42.92 o 
   3  -6  11       12.73       16.26     18.42 o 
   4  -6  11      284.46      363.17     43.77 o 
   5  -6  11       46.50       56.76     26.97 o 
   6  -6  11      675.59      688.10     61.25 o 
   7  -6  11       14.01       16.75     25.75 o 
   8  -6  11      378.59      455.15     56.45 o 
  -7  -5  11       36.77       74.98     32.11 o 
  -6  -5  11      106.87      123.63     35.29 o 
  -5  -5  11       13.67       18.29     17.04 o 
  -4  -5  11      635.43      662.68     42.19 o 
  -3  -5  11      423.81      417.56     44.13 o 
  -2  -5  11      103.99      126.99     29.50 o 
  -1  -5  11       51.94       78.40     25.19 o 
   0  -5  11      465.73      436.92     41.88 o 
   1  -5  11       51.54       52.24     22.10 o 
   2  -5  11      845.86      784.00     55.59 o 
   3  -5  11      555.03      573.92     49.85 o 
   4  -5  11       38.61       42.34     23.14 o 
   5  -5  11      232.81      238.19     39.99 o 
   6  -5  11      176.11      167.78     38.88 o 
   7  -5  11      491.53      534.46     55.94 o 
   8  -5  11       18.29       19.44     28.98 o 
  -7  -4  11      108.90      166.79     64.95 o 
  -6  -4  11        0.80       13.84     22.15 o 
  -5  -4  11      385.88      416.25     54.28 o 
  -4  -4  11       11.06       11.28     14.28 o 
  -3  -4  11      914.04      911.40     43.61 o 
  -2  -4  11      230.81      229.51     31.71 o 
  -1  -4  11      294.00      245.68     32.19 o 
   0  -4  11      158.10      141.23     30.23 o 
   1  -4  11     1013.12      901.88     90.63 o 
   2  -4  11      422.69      397.79     40.18 o 
   3  -4  11      151.33      182.24     35.64 o 
   4  -4  11       31.53       41.73     22.08 o 
   5  -4  11      330.44      365.39     42.30 o 
   6  -4  11      254.86      298.40     40.74 o 
   7  -4  11       62.25      117.88     37.00 o 
   8  -4  11       31.35       51.71     31.68 o 
  -8  -3  11       76.54       96.39     37.84 o 
  -7  -3  11       21.66       31.37     26.64 o 
  -6  -3  11      127.12      126.62     26.84 o 
  -5  -3  11       69.16       80.07     22.12 o 
  -4  -3  11      840.34      865.34     43.65 o 
  -3  -3  11      176.71      201.88     21.55 o 
  -2  -3  11      248.05      270.75     32.69 o 
  -1  -3  11        0.62        2.66     11.39 o 
   0  -3  11      616.13      583.71     44.86 o 
   1  -3  11      156.66      128.93     28.26 o 
   2  -3  11      567.37      564.25     45.82 o 
   3  -3  11      105.97      113.11     27.91 o 
   4  -3  11      667.64      630.39     51.03 o 
   5  -3  11      434.44      451.40     45.66 o 
   6  -3  11      288.93      329.13     43.08 o 
   7  -3  11       83.21      112.85     36.07 o 
   8  -3  11      129.38      175.01     44.00 o 
  -8  -2  11       59.77       76.36     36.21 o 
  -7  -2  11       31.10       48.46     28.32 o 
  -6  -2  11      142.40      161.09     26.78 o 
  -5  -2  11      449.40      468.66     35.23 o 
  -4  -2  11        1.21        7.19     11.65 o 
  -3  -2  11       93.69      103.09     18.50 o 
  -2  -2  11      315.11      322.86     21.93 o 
  -1  -2  11      350.04      321.67     33.65 o 
   0  -2  11       11.63       15.63     14.14 o 
   1  -2  11     1372.58     1316.07     64.97 o 
   2  -2  11       30.62       42.85     19.70 o 
   3  -2  11     2079.23     1957.83     82.50 o 
   4  -2  11       32.17       32.07     19.89 o 
   5  -2  11     1475.69     1508.54     78.78 o 
   6  -2  11       16.30       49.19     37.56 o 
   7  -2  11      768.14      754.70    100.33 o 
   8  -2  11       61.73       51.42     32.04 o 
  -8  -1  11        4.35       10.54     20.32 o 
  -7  -1  11      173.63      186.05     30.70 o 
  -6  -1  11       51.25       67.47     20.27 o 
  -5  -1  11      268.81      281.42     27.58 o 
  -4  -1  11       14.21        4.39     11.77 o 
  -3  -1  11      591.70      576.32     32.09 o 
  -2  -1  11       37.11       54.16     13.20 o 
  -1  -1  11     1448.66     1262.09     61.80 o 
   0  -1  11      153.94      147.86     24.21 o 
   1  -1  11     1195.10     1141.44     78.76 o 
   2  -1  11      323.45      294.63     40.35 o 
   3  -1  11     3037.09     2805.13     97.97 o 
   4  -1  11      818.46      790.75     75.85 o 
   5  -1  11      117.65      151.12     34.53 o 
   6  -1  11      582.78      662.70     56.71 o 
   7  -1  11       99.94      102.06     34.61 o 
   8  -1  11      535.17      559.07     87.97 o 
  -9   0  11        1.31      -19.58     25.93 o 
  -8   0  11       76.20       82.48     32.84 o 
  -7   0  11       36.90       49.63     20.93 o 
  -6   0  11      215.19      213.93     26.49 o 
  -5   0  11       27.01       38.71     15.31 o 
  -4   0  11       60.57       84.38     18.24 o 
  -3   0  11      284.95      257.51     23.18 o 
  -2   0  11     1686.68     1662.44     48.50 o 
  -1   0  11       21.75       30.56     10.94 o 
   0   0  11      564.91      568.17     25.43 o 
   1   0  11        3.11        0.26      8.74 o 
   2   0  11     1648.07     1603.17     90.27 o 
   3   0  11       69.35       74.82     24.05 o 
   4   0  11     1036.52      932.31     64.83 o 
   5   0  11      387.51      353.29     41.73 o 
   6   0  11      680.51      676.11     57.33 o 
   7   0  11      182.65      217.38     67.61 o 
   8   0  11      205.50      273.60     79.24 o 
  -9   1  11        2.89       23.41     27.46 o 
  -8   1  11      181.87      205.45     43.72 o 
  -7   1  11       98.55      124.99     25.33 o 
  -6   1  11       38.75       36.86     16.78 o 
  -5   1  11      139.35      147.29     23.20 o 
  -4   1  11       94.66       91.57     19.33 o 
  -3   1  11      643.96      626.09     33.63 o 
  -2   1  11        1.32        5.09      9.73 o 
  -1   1  11      116.81      125.08     17.66 o 
   0   1  11        5.11        3.98      9.52 o 
   1   1  11      571.92      632.26     42.15 o 
   2   1  11       61.46       61.04     16.10 o 
   3   1  11      509.70      562.86     34.93 o 
   4   1  11       67.33       75.20     19.45 o 
   5   1  11      229.52      262.27     29.60 o 
   6   1  11      150.28      150.35     37.41 o 
   7   1  11      219.23      292.26     67.85 o 
  -9   2  11      150.12      157.70     41.03 o 
  -8   2  11       73.23       66.99     30.91 o 
  -7   2  11      197.79      208.30     37.89 o 
  -6   2  11       22.51       37.50     17.46 o 
  -5   2  11      681.51      657.99     38.10 o 
  -4   2  11      744.44      780.91     39.51 o 
  -3   2  11      553.36      574.44     32.90 o 
  -2   2  11      492.64      485.06     29.82 o 
  -1   2  11      403.17      404.90     27.15 o 
   0   2  11      426.44      439.18     32.77 o 
   1   2  11      310.34      346.64     26.38 o 
   2   2  11     1582.50     1630.49     75.69 o 
   3   2  11        0.35        8.82     12.90 o 
   4   2  11      572.99      588.13     39.11 o 
   5   2  11       14.50       11.34     15.76 o 
   6   2  11      909.86      872.18     70.07 o 
   7   2  11      263.36      263.23     49.09 o 
  -9   3  11        2.12        9.11     25.15 o 
  -8   3  11      123.16      181.71     41.81 o 
  -7   3  11        5.25        0.76     20.14 o 
  -6   3  11      342.57      340.90     41.53 o 
  -5   3  11       11.74       15.70     14.21 o 
  -4   3  11      859.89      846.41     41.26 o 
  -3   3  11      288.26      285.66     25.60 o 
  -2   3  11      971.59     1026.81     49.13 o 
  -1   3  11        0.73        6.83     15.78 o 
   0   3  11     2707.20     2713.03     84.00 o 
   1   3  11      820.93      771.94     39.92 o 
   2   3  11     1465.14     1472.37     63.61 o 
   3   3  11     1435.50     1506.34     58.66 o 
   4   3  11      240.64      276.42     30.15 o 
   5   3  11      972.99     1066.38     71.69 o 
   6   3  11        2.21       18.61     23.97 o 
  -9   4  11       44.51       67.62     29.94 o 
  -8   4  11       33.66       39.03     27.16 o 
  -7   4  11      168.07      189.45     37.16 o 
  -6   4  11      167.12      188.25     37.96 o 
  -5   4  11      380.39      394.56     43.33 o 
  -4   4  11       75.37       84.12     19.56 o 
  -3   4  11     1124.76     1112.72     47.46 o 
  -2   4  11      501.48      504.93     32.88 o 
  -1   4  11     2072.64     2037.39     63.17 o 
   0   4  11       39.26       42.36     16.56 o 
   1   4  11     1686.71     1600.21     73.98 o 
   2   4  11      170.43      169.30     23.21 o 
   3   4  11      814.27      865.18     47.35 o 
   4   4  11      262.21      325.50     43.45 o 
   5   4  11      384.22      490.96     55.25 o 
   6   4  11      146.15      200.60     48.27 o 
  -9   5  11       31.67       52.56     28.61 o 
  -8   5  11       24.39       11.49     27.75 o 
  -7   5  11      260.62      291.31     48.35 o 
  -6   5  11      181.24      183.45     36.15 o 
  -5   5  11      180.52      192.30     35.52 o 
  -4   5  11      256.69      254.00     36.16 o 
  -3   5  11       42.09       46.65     17.07 o 
  -2   5  11      347.62      356.25     29.71 o 
  -1   5  11       51.65       58.35     18.16 o 
   0   5  11      818.46      860.52     45.41 o 
   1   5  11       15.77       29.78     20.65 o 
   2   5  11      514.03      551.78     39.22 o 
   3   5  11        3.39       21.21     21.67 o 
   4   5  11      206.77      267.80     40.94 o 
   5   5  11       97.65       88.26     36.05 o 
  -8   6  11       91.56      140.27     40.12 o 
  -7   6  11       30.43       48.79     27.58 o 
  -6   6  11      220.00      251.38     40.65 o 
  -5   6  11      124.09      200.63     37.81 o 
  -4   6  11       49.96       67.73     27.07 o 
  -3   6  11      328.59      398.65     57.92 o 
  -2   6  11      369.62      360.15     42.26 o 
  -1   6  11      429.98      416.13     34.02 o 
   0   6  11       15.22       22.62     16.76 o 
   1   6  11      486.39      477.09     45.69 o 
   2   6  11       14.17       19.99     23.08 o 
   3   6  11      326.57      428.02     49.34 o 
   4   6  11       46.10       26.79     26.65 o 
  -8   7  11        0.02        6.25     22.94 o 
  -7   7  11      263.68      288.93     45.10 o 
  -6   7  11       18.19       43.43     27.68 o 
  -5   7  11      153.51      213.16     40.21 o 
  -4   7  11       19.07       43.82     26.48 o 
  -3   7  11      600.68      594.84     54.90 o 
  -2   7  11      378.69      411.00     46.25 o 
  -1   7  11      199.76      192.70     29.68 o 
   0   7  11      379.56      444.38     38.35 o 
   1   7  11      144.15      149.89     38.18 o 
   2   7  11      641.37      689.46     60.79 o 
   3   7  11       15.45       25.87     28.20 o 
  -7   8  11       18.94       26.71     24.97 o 
  -6   8  11      104.43      117.86     36.91 o 
  -5   8  11       66.84       58.44     30.40 o 
  -4   8  11      404.03      434.44     53.12 o 
  -3   8  11        0.66       -2.00     20.78 o 
  -2   8  11      545.27      569.99     56.45 o 
  -1   8  11       27.45       28.56     20.08 o 
   0   8  11      243.29      296.48     42.58 o 
   1   8  11       77.51      103.92     33.89 o 
   2   8  11      110.63      132.22     38.55 o 
  -6   9  11       87.82       62.19     29.40 o 
  -5   9  11      135.94      151.41     42.50 o 
  -4   9  11       17.27       23.74     26.22 o 
  -3   9  11      117.68      157.61     41.04 o 
  -2   9  11       25.10       24.98     26.67 o 
  -1   9  11      158.66      153.88     55.25 o 
   0   9  11        1.41       13.01     28.24 o 
   0 -10  12      130.66      140.45     40.04 o 
   1 -10  12       16.22        8.08     21.77 o 
   2 -10  12      151.62      152.04     40.58 o 
   3 -10  12        1.73        1.31     23.55 o 
   4 -10  12      111.55       92.65     36.15 o 
  -2  -9  12       38.44       57.19     46.29 o 
  -1  -9  12       29.25       38.71     28.98 o 
   0  -9  12       92.03      108.43     35.47 o 
   1  -9  12       26.75       22.93     23.57 o 
   2  -9  12       67.45       64.84     36.11 o 
   3  -9  12       45.81       46.76     28.46 o 
   4  -9  12       21.03       64.60     32.35 o 
   5  -9  12       43.11       83.03     32.28 o 
  -3  -8  12       75.04       55.25     37.80 o 
  -2  -8  12        9.07        6.23     23.72 o 
  -1  -8  12      195.42      216.10     40.22 o 
   0  -8  12      113.45      115.11     49.68 o 
   1  -8  12       63.46       91.98     32.10 o 
   2  -8  12       31.65       34.16     25.61 o 
   3  -8  12      153.41      143.42     38.15 o 
   4  -8  12       32.42       39.08     28.40 o 
   5  -8  12       81.12       97.90     33.92 o 
   6  -8  12       99.15      145.60     40.68 o 
  -5  -7  12        3.80       -2.67     31.75 o 
  -4  -7  12       80.69       90.63     45.56 o 
  -3  -7  12        5.14       22.68     28.23 o 
  -2  -7  12      257.97      299.94     41.67 o 
  -1  -7  12       42.17       66.30     29.57 o 
   0  -7  12      651.08      679.04     57.48 o 
   1  -7  12      205.84      196.72     39.49 o 
   2  -7  12      240.36      259.61     39.55 o 
   3  -7  12      132.90      132.29     36.40 o 
   4  -7  12      390.32      436.41     49.68 o 
   5  -7  12      179.46      181.60     43.50 o 
   6  -7  12      177.80      205.27     45.77 o 
   7  -7  12       55.48       61.05     32.96 o 
  -5  -6  12       47.78       53.31     41.68 o 
  -4  -6  12      168.28      168.66     39.24 o 
  -3  -6  12       67.97       97.62     31.96 o 
  -2  -6  12      133.55      127.64     33.81 o 
  -1  -6  12      298.11      316.68     41.31 o 
   0  -6  12        7.76        8.59     18.14 o 
   1  -6  12      215.52      215.05     35.21 o 
   2  -6  12       82.92       75.32     28.05 o 
   3  -6  12      451.32      459.43     48.66 o 
   4  -6  12        1.50        7.52     18.62 o 
   5  -6  12      356.14      376.16     47.47 o 
   6  -6  12       10.75        6.26     26.46 o 
   7  -6  12      463.19      488.66     56.63 o 
  -6  -5  12       13.34       12.36     32.23 o 
  -5  -5  12       42.31       42.17     27.31 o 
  -4  -5  12        0.03        4.44     19.65 o 
  -3  -5  12      357.84      352.06     42.49 o 
  -2  -5  12       25.98       37.18     21.56 o 
  -1  -5  12       60.74       67.18     25.10 o 
   0  -5  12       26.27       26.65     19.39 o 
   1  -5  12      545.85      525.26     48.44 o 
   2  -5  12      153.57      140.72     32.09 o 
   3  -5  12      402.27      416.43     44.27 o 
   4  -5  12      133.23      160.24     40.35 o 
   5  -5  12      352.64      411.41     47.97 o 
   6  -5  12      252.61      345.43     46.61 o 
   7  -5  12      251.56      277.31     45.79 o 
   8  -5  12      332.68      427.97     74.88 o 
  -7  -4  12        0.45        9.78     25.67 o 
  -6  -4  12       22.86       41.21     26.28 o 
  -5  -4  12       26.62       20.48     23.63 o 
  -4  -4  12      155.51      171.75     36.94 o 
  -3  -4  12        4.31        0.23     17.93 o 
  -2  -4  12      426.49      389.21     71.61 o 
  -1  -4  12        2.72       -2.73     15.37 o 
   0  -4  12      159.29      128.89     31.27 o 
   1  -4  12        9.27       17.98     17.73 o 
   2  -4  12      627.39      643.06     52.27 o 
   3  -4  12       74.04       69.83     25.33 o 
   4  -4  12      462.73      432.73     67.37 o 
   5  -4  12      135.87      148.86     35.68 o 
   6  -4  12      358.44      338.27     46.43 o 
   7  -4  12      247.06      262.28     43.96 o 
   8  -4  12       35.33       64.01     32.20 o 
  -7  -3  12       42.12       41.38     29.46 o 
  -6  -3  12       48.36       42.08     22.30 o 
  -5  -3  12      222.05      237.03     28.60 o 
  -4  -3  12        0.54       -0.53     16.70 o 
  -3  -3  12      268.29      246.55     35.22 o 
  -2  -3  12       79.84       67.92     23.32 o 
  -1  -3  12      167.79      168.18     28.69 o 
   0  -3  12      176.17      182.05     29.38 o 
   1  -3  12     1015.25      967.79     60.83 o 
   2  -3  12      122.85      146.96     31.63 o 
   3  -3  12      259.52      301.25     37.34 o 
   4  -3  12       29.30       30.46     19.70 o 
   5  -3  12     1117.51     1197.03     74.02 o 
   6  -3  12      276.80      289.48     42.71 o 
   7  -3  12      255.82      300.36     46.78 o 
   8  -3  12       99.72      129.74     39.21 o 
  -8  -2  12       18.99       19.13     29.74 o 
  -7  -2  12       31.69       41.66     22.17 o 
  -6  -2  12       25.72       27.82     18.35 o 
  -5  -2  12      575.49      529.17     38.28 o 
  -4  -2  12      545.90      529.54     55.53 o 
  -3  -2  12       49.04       40.50     19.37 o 
  -2  -2  12      132.42      146.86     30.93 o 
  -1  -2  12      937.11      817.50     53.96 o 
   0  -2  12     1252.38     1176.57     64.34 o 
   1  -2  12      217.11      169.17     28.47 o 
   2  -2  12     1188.89      904.67    143.10 o 
   3  -2  12      100.72      121.32     30.95 o 
   4  -2  12      442.91      488.77     47.27 o 
   5  -2  12        0.22       -4.60     16.96 o 
   6  -2  12      779.12      848.85     66.13 o 
   7  -2  12       37.04       56.95     39.26 o 
   8  -2  12      204.69      246.70     69.31 o 
  -8  -1  12       65.84      113.50     38.96 o 
  -7  -1  12       38.46       31.06     21.20 o 
  -6  -1  12      357.99      368.71     34.17 o 
  -5  -1  12        3.77       10.01     15.11 o 
  -4  -1  12      870.46      884.64     43.79 o 
  -3  -1  12       62.53       64.34     16.70 o 
  -2  -1  12     1642.06     1538.37     72.13 o 
  -1  -1  12      242.93      214.88     30.16 o 
   0  -1  12     1395.83     1220.34     70.40 o 
   1  -1  12      613.31      577.07     46.61 o 
   2  -1  12     1578.25     1475.99     73.41 o 
   3  -1  12      623.70      631.00     51.13 o 
   4  -1  12      287.37      301.64     38.96 o 
   5  -1  12     1035.06     1114.51     97.90 o 
   6  -1  12      312.37      333.83     46.26 o 
   7  -1  12      428.83      468.81    111.72 o 
  -8   0  12       88.67      125.51     38.00 o 
  -7   0  12       68.21       60.12     23.24 o 
  -6   0  12       42.32       46.99     19.58 o 
  -5   0  12       60.43       76.14     25.19 o 
  -4   0  12      380.64      373.58     29.84 o 
  -3   0  12      928.50      952.03     41.67 o 
  -2   0  12       67.92       83.20     16.44 o 
  -1   0  12      758.39      764.02     51.29 o 
   0   0  12       16.28       13.33     15.45 o 
   1   0  12      863.17      861.08     55.35 o 
   2   0  12       30.36       16.24     17.66 o 
   3   0  12     2534.05     2318.28     93.25 o 
   4   0  12      357.68      411.53     43.92 o 
   5   0  12      276.11      270.61     41.56 o 
   6   0  12      179.42      213.43     44.04 o 
   7   0  12      225.93      250.33     73.67 o 
  -8   1  12       38.35       49.05     28.47 o 
  -7   1  12      129.68      146.53     37.18 o 
  -6   1  12      118.57      131.57     25.49 o 
  -5   1  12       57.17       52.85     17.86 o 
  -4   1  12       64.03       73.24     18.69 o 
  -3   1  12      920.75      878.61     69.60 o 
  -2   1  12     1084.91     1062.98     42.98 o 
  -1   1  12      175.07      154.24     18.77 o 
   0   1  12     1322.67     1321.02     44.76 o 
   1   1  12        0.61       -0.79     13.77 o 
   2   1  12     1210.02     1184.01     66.17 o 
   3   1  12       14.24        1.57     14.91 o 
   4   1  12      664.43      717.45     56.52 o 
   5   1  12      120.79      126.17     34.43 o 
   6   1  12      226.75      209.62     65.43 o 
   7   1  12      185.93      208.89     68.58 o 
  -9   2  12        4.28        3.12     26.58 o 
  -8   2  12      115.51      165.52     41.17 o 
  -7   2  12        5.25       22.70     25.20 o 
  -6   2  12      290.53      275.12     37.40 o 
  -5   2  12       83.85       75.43     20.22 o 
  -4   2  12      441.64      439.33     32.21 o 
  -3   2  12      899.95      939.18     43.31 o 
  -2   2  12      173.34      183.45     22.13 o 
  -1   2  12     1512.77     1466.02     50.77 o 
   0   2  12       14.54       18.47     12.56 o 
   1   2  12     1425.89     1502.21     71.50 o 
   2   2  12       34.16       41.75     16.31 o 
   3   2  12     1369.32     1413.72     56.93 o 
   4   2  12       42.02       46.57     24.71 o 
   5   2  12      571.09      705.44     90.15 o 
   6   2  12       50.84       35.38     41.20 o 
  -9   3  12      109.29      162.61     59.13 o 
  -8   3  12       21.04       19.20     23.87 o 
  -7   3  12      308.61      371.64     45.82 o 
  -6   3  12       30.09       28.49     24.19 o 
  -5   3  12      615.35      669.77     53.27 o 
  -4   3  12      108.58      108.81     22.74 o 
  -3   3  12     1461.90     1530.73     56.05 o 
  -2   3  12      212.53      213.03     23.85 o 
  -1   3  12      310.25      338.61     27.78 o 
   0   3  12      214.17      259.22     25.33 o 
   1   3  12      909.97      922.62     54.79 o 
   2   3  12      922.48      952.37     47.20 o 
   3   3  12       50.53       57.75     19.47 o 
   4   3  12      400.28      430.93     36.93 o 
   5   3  12      182.26      185.76     42.71 o 
   6   3  12      423.88      447.60     80.46 o 
  -8   4  12      164.29      193.63     64.95 o 
  -7   4  12      101.95       96.13     32.10 o 
  -6   4  12      218.16      230.71     50.89 o 
  -5   4  12      232.25      189.83     36.85 o 
  -4   4  12     1093.39     1128.36     51.29 o 
  -3   4  12        2.19        3.50     14.14 o 
  -2   4  12      462.30      493.53     34.58 o 
  -1   4  12        3.37        2.27     12.09 o 
   0   4  12      635.98      708.46     41.13 o 
   1   4  12       41.60       57.63     19.21 o 
   2   4  12      517.42      472.96     35.94 o 
   3   4  12       25.88       46.98     19.67 o 
   4   4  12      336.97      389.68     69.07 o 
   5   4  12      194.60      247.44     45.93 o 
  -8   5  12      110.03      130.29     36.32 o 
  -7   5  12       48.02       63.41     29.62 o 
  -6   5  12      275.67      311.66     43.08 o 
  -5   5  12      309.50      348.48     56.71 o 
  -4   5  12        8.77       12.58     19.68 o 
  -3   5  12      437.50      480.93     35.75 o 
  -2   5  12      288.78      288.15     28.70 o 
  -1   5  12      511.16      573.78     38.32 o 
   0   5  12        0.19       -3.89     14.47 o 
   1   5  12      372.96      347.54     32.80 o 
   2   5  12        3.10       15.60     16.72 o 
   3   5  12      140.53      191.52     40.35 o 
   4   5  12       35.92       34.70     25.42 o 
   5   5  12       91.29       94.93     37.16 o 
  -8   6  12        2.39       12.94     24.50 o 
  -7   6  12      266.12      295.85     44.54 o 
  -6   6  12       93.33      138.99     37.78 o 
  -5   6  12      152.44      197.14     38.31 o 
  -4   6  12      287.93      302.92     41.91 o 
  -3   6  12      126.11      141.66     35.10 o 
  -2   6  12      236.79      313.20     31.77 o 
  -1   6  12       63.75       89.69     23.34 o 
   0   6  12      553.80      552.67     40.61 o 
   1   6  12        5.34       12.51     16.87 o 
   2   6  12      430.76      455.55     49.95 o 
   3   6  12       28.30       25.05     25.28 o 
   4   6  12      182.80      212.32     47.50 o 
  -7   7  12        0.00        1.59     24.96 o 
  -6   7  12      199.45      208.63     46.26 o 
  -5   7  12       18.24       22.97     23.92 o 
  -4   7  12      259.40      319.69     45.34 o 
  -3   7  12      112.86      130.75     36.37 o 
  -2   7  12      247.08      292.46     41.41 o 
  -1   7  12      180.21      243.88     32.87 o 
   0   7  12      108.31      135.08     34.78 o 
   1   7  12      265.31      258.18     40.77 o 
   2   7  12       18.99       16.52     24.12 o 
   3   7  12       87.51      142.59     38.89 o 
  -6   8  12       24.81       29.17     27.25 o 
  -5   8  12      238.10      274.44     44.78 o 
  -4   8  12        1.68        6.20     23.56 o 
  -3   8  12      228.40      314.55     49.20 o 
  -2   8  12       11.63        5.70     26.06 o 
  -1   8  12      147.24      181.33     43.35 o 
   0   8  12        2.06       32.96     34.17 o 
   1   8  12      107.52      134.75     38.98 o 
  -5   9  12        1.69       15.27     31.99 o 
  -4   9  12       29.60       50.66     29.91 o 
  -3   9  12       24.37       32.12     28.08 o 
  -2   9  12       81.46      112.41     39.22 o 
  -1   9  12        0.02       15.51     36.84 o 
  -1  -9  13       33.84       26.95     28.40 o 
   0  -9  13        0.47       15.65     25.77 o 
   1  -9  13      114.17       97.36     34.43 o 
   2  -9  13       36.40       25.69     26.88 o 
   3  -9  13       46.16       53.88     30.96 o 
   4  -9  13        2.90       12.87     24.28 o 
  -3  -8  13        4.05        3.39     28.84 o 
  -2  -8  13        0.61        6.39     24.03 o 
  -1  -8  13       13.49       17.76     24.21 o 
   0  -8  13      164.52      196.88     43.15 o 
   1  -8  13        5.72       18.64     21.93 o 
   2  -8  13      163.68      167.30     40.11 o 
   3  -8  13       19.22       -2.01     20.24 o 
   4  -8  13      124.07      107.63     34.76 o 
   5  -8  13       91.08       86.58     33.29 o 
  -4  -7  13       31.53       27.63     36.35 o 
  -3  -7  13       34.12       48.73     29.04 o 
  -2  -7  13      115.20       95.53     32.30 o 
  -1  -7  13      297.58      342.37     45.75 o 
   0  -7  13       31.87       29.27     25.01 o 
   1  -7  13      276.15      282.07     42.52 o 
   2  -7  13       32.72       33.15     25.10 o 
   3  -7  13      269.55      320.99     45.00 o 
   4  -7  13        7.25       36.96     27.12 o 
   5  -7  13      273.39      302.41     45.84 o 
   6  -7  13       56.51       55.66     27.77 o 
  -5  -6  13       33.70       54.28     41.68 o 
  -4  -6  13       60.48       31.14     27.58 o 
  -3  -6  13      141.74      154.44     38.34 o 
  -2  -6  13       75.56       67.96     28.17 o 
  -1  -6  13      244.89      227.11     38.33 o 
   0  -6  13      507.97      466.97     49.05 o 
   1  -6  13      168.65      179.82     39.16 o 
   2  -6  13      410.36      440.32     49.08 o 
   3  -6  13      170.45      201.24     42.49 o 
   4  -6  13      715.28      770.70     76.09 o 
   5  -6  13        4.23       29.23     25.28 o 
   6  -6  13      344.82      437.38     53.96 o 
   7  -6  13       77.54       73.63     33.81 o 
  -6  -5  13       32.97       32.47     34.90 o 
  -5  -5  13        1.04        7.99     22.96 o 
  -4  -5  13       26.31       28.85     24.91 o 
  -3  -5  13       15.84       11.97     21.93 o 
  -2  -5  13      330.99      315.66     42.13 o 
  -1  -5  13       95.33       84.99     28.71 o 
   0  -5  13      129.84      125.59     47.74 o 
   1  -5  13        7.55       21.66     19.70 o 
   2  -5  13      877.54      894.33    111.84 o 
   3  -5  13      200.88      197.63     40.70 o 
   4  -5  13      173.11      207.54     43.26 o 
   5  -5  13       85.99      132.96     37.80 o 
   6  -5  13      385.20      496.34     55.78 o 
   7  -5  13      371.56      404.49     54.20 o 
  -6  -4  13        2.45       13.60     26.13 o 
  -5  -4  13        7.50       -0.23     20.76 o 
  -4  -4  13      241.20      237.85     39.15 o 
  -3  -4  13      497.57      484.92     48.94 o 
  -2  -4  13        6.04       13.12     19.53 o 
  -1  -4  13      123.89      118.26     45.56 o 
   0  -4  13       78.00       48.40     23.92 o 
   1  -4  13     1023.42      939.74     64.04 o 
   2  -4  13       40.69       48.91     24.15 o 
   3  -4  13      482.94      506.02     49.95 o 
   4  -4  13      340.13      364.43     53.31 o 
   5  -4  13      363.27      427.03     55.37 o 
   6  -4  13      162.75      228.82     42.26 o 
   7  -4  13      110.67      111.49     38.32 o 
  -7  -3  13        7.12        0.18     24.91 o 
  -6  -3  13        0.69       -5.98     22.40 o 
  -5  -3  13      297.31      322.21     44.74 o 
  -4  -3  13      113.08      118.66     32.80 o 
  -3  -3  13      388.30      358.20     41.90 o 
  -2  -3  13      362.17      346.45     41.10 o 
  -1  -3  13      142.54      136.45     32.71 o 
   0  -3  13     1273.82     1169.14     69.14 o 
   1  -3  13        5.14       10.66     18.92 o 
   2  -3  13     1493.17     1493.88     82.03 o 
   3  -3  13        0.73        2.83     17.24 o 
   4  -3  13      688.25      678.63     57.64 o 
   5  -3  13       67.58       52.03     28.29 o 
   6  -3  13      465.05      535.63     56.79 o 
   7  -3  13      250.99      323.62     49.01 o 
  -7  -2  13       13.13      -11.50     21.46 o 
  -6  -2  13      227.38      216.58     42.39 o 
  -5  -2  13       17.26       18.74     22.97 o 
  -4  -2  13      394.05      384.77     43.76 o 
  -3  -2  13      134.78      133.48     32.67 o 
  -2  -2  13      792.14      701.77     54.23 o 
  -1  -2  13      296.92      277.18     37.05 o 
   0  -2  13      952.64      848.58     59.07 o 
   1  -2  13     2188.16     2107.50     90.90 o 
   2  -2  13      245.00      267.08     35.62 o 
   3  -2  13      594.20      618.74     53.56 o 
   4  -2  13       95.64      119.64     33.20 o 
   5  -2  13     1740.32     1859.32     94.31 o 
   6  -2  13        4.71       23.55     25.46 o 
   7  -2  13      549.91      715.87     66.81 o 
  -8  -1  13       22.23       18.27     24.24 o 
  -7  -1  13       79.06       91.98     27.44 o 
  -6  -1  13       56.64       58.84     22.15 o 
  -5  -1  13      484.03      502.98     49.00 o 
  -4  -1  13        8.89       -7.80     16.96 o 
  -3  -1  13      509.20      530.66     47.17 o 
  -2  -1  13       14.88       10.08     18.21 o 
  -1  -1  13     1085.74     1050.76     63.49 o 
   0  -1  13      311.37      308.34     36.80 o 
   1  -1  13      557.46      569.62     49.42 o 
   2  -1  13      471.58      432.15     44.55 o 
   3  -1  13      614.25      621.62     52.78 o 
   4  -1  13      663.04      710.47     70.04 o 
   5  -1  13      218.67      244.85     43.02 o 
   6  -1  13      614.68      649.46     84.58 o 
   7  -1  13       32.97       50.94     30.63 o 
  -8   0  13       49.86       44.59     42.65 o 
  -7   0  13      152.92      187.88     32.15 o 
  -6   0  13      343.44      395.48     35.99 o 
  -5   0  13       37.33       42.03     18.22 o 
  -4   0  13      470.60      452.04     44.72 o 
  -3   0  13      257.89      272.44     35.98 o 
  -2   0  13      920.01      868.99     57.83 o 
  -1   0  13      267.13      233.73     33.13 o 
   0   0  13     1613.52     1623.89     77.54 o 
   1   0  13       43.75       16.65     18.50 o 
   2   0  13      594.18      595.45     50.67 o 
   3   0  13       28.07       48.95     25.47 o 
   4   0  13      312.67      346.02     43.35 o 
   5   0  13      223.81      223.91     40.82 o 
   6   0  13       20.80       15.01     25.35 o 
   7   0  13        7.14       12.12     34.65 o 
  -8   1  13      114.35      150.67     39.91 o 
  -7   1  13       28.47       56.61     28.87 o 
  -6   1  13      196.92      213.63     30.06 o 
  -5   1  13      225.09      239.57     28.08 o 
  -4   1  13      290.18      325.01     29.50 o 
  -3   1  13      428.25      450.16     31.54 o 
  -2   1  13      554.75      550.79     47.38 o 
  -1   1  13     2547.92     2487.18     96.57 o 
   0   1  13      125.77       99.47     27.24 o 
   1   1  13      699.42      687.47     52.94 o 
   2   1  13        1.20       -4.04     18.25 o 
   3   1  13      841.47      844.06     83.85 o 
   4   1  13      356.39      380.05     44.55 o 
   5   1  13      153.96      143.04     37.18 o 
   6   1  13       46.25       42.41     37.08 o 
  -8   2  13       12.63        8.60     26.00 o 
  -7   2  13      407.15      467.23     51.32 o 
  -6   2  13       19.57       40.00     25.20 o 
  -5   2  13      412.16      437.48     35.09 o 
  -4   2  13      264.55      302.82     28.39 o 
  -3   2  13     1605.35     1662.73     62.33 o 
  -2   2  13     1295.41     1244.70     65.07 o 
  -1   2  13      136.97      167.51     22.50 o 
   0   2  13     1097.07     1074.38     64.04 o 
   1   2  13      256.40      261.81     36.74 o 
   2   2  13     1649.41     1402.65    104.45 o 
   3   2  13      142.08      170.44     37.45 o 
   4   2  13      376.77      463.30     49.96 o 
   5   2  13        1.67        2.42     29.81 o 
   6   2  13      361.24      388.22     77.06 o 
  -8   3  13      288.78      384.90     51.15 o 
  -7   3  13        0.24       23.99     35.14 o 
  -6   3  13      223.27      286.42     41.42 o 
  -5   3  13       45.04       46.42     24.96 o 
  -4   3  13     1734.67     1749.92     62.72 o 
  -3   3  13      224.02      258.31     27.67 o 
  -2   3  13      654.95      710.96     40.38 o 
  -1   3  13      473.65      467.73     35.24 o 
   0   3  13      622.17      608.87     40.87 o 
   1   3  13      617.01      626.20     73.19 o 
   2   3  13      518.69      459.25     47.37 o 
   3   3  13      497.27      455.22     47.93 o 
   4   3  13      106.61      181.75     57.68 o 
   5   3  13      190.79      237.01     69.07 o 
  -8   4  13       40.19       58.49     30.83 o 
  -7   4  13       97.22       72.09     31.36 o 
  -6   4  13       66.00       76.22     30.32 o 
  -5   4  13      123.05      170.19     35.76 o 
  -4   4  13       20.83       32.07     22.18 o 
  -3   4  13      752.97      815.85     44.60 o 
  -2   4  13        6.94       17.10     15.14 o 
  -1   4  13      364.02      393.77     41.27 o 
   0   4  13       13.40        8.31     14.33 o 
   1   4  13      494.93      522.84     39.30 o 
   2   4  13       12.79       23.61     18.04 o 
   3   4  13      149.07      198.14     32.95 o 
   4   4  13       17.20       29.81     35.14 o 
   5   4  13      114.42      152.19     58.89 o 
  -8   5  13       41.85       34.55     27.07 o 
  -7   5  13      122.47      133.81     39.68 o 
  -6   5  13       87.44      106.58     33.58 o 
  -5   5  13       84.27      116.24     34.06 o 
  -4   5  13      423.67      482.05     50.11 o 
  -3   5  13       22.98       36.88     22.68 o 
  -2   5  13      204.89      236.72     27.31 o 
  -1   5  13        7.98        2.99     15.61 o 
   0   5  13      262.99      338.42     33.31 o 
   1   5  13       68.85      101.80     25.85 o 
   2   5  13       39.16       47.97     22.26 o 
   3   5  13        4.84       13.30     20.99 o 
   4   5  13      101.30      129.40     37.66 o 
  -7   6  13        4.54       22.09     25.44 o 
  -6   6  13      243.03      255.59     42.49 o 
  -5   6  13      237.08      248.65     43.84 o 
  -4   6  13       51.86       52.83     39.50 o 
  -3   6  13      212.57      232.22     40.30 o 
  -2   6  13       36.07       56.28     21.62 o 
  -1   6  13      229.19      290.43     32.66 o 
   0   6  13        0.30       19.36     17.48 o 
   1   6  13      314.11      343.00     36.12 o 
   2   6  13       43.09       50.34     28.54 o 
   3   6  13       16.97       24.79     25.46 o 
  -6   7  13        0.01        6.85     22.94 o 
  -5   7  13      313.78      362.22     64.46 o 
  -4   7  13       89.46       92.72     33.23 o 
  -3   7  13      214.31      233.67     41.73 o 
  -2   7  13       72.01       88.66     33.62 o 
  -1   7  13      179.97      239.29     39.58 o 
   0   7  13      156.75      231.22     35.98 o 
   1   7  13       32.10       44.46     29.20 o 
   2   7  13       34.06       60.03     31.09 o 
  -5   8  13        1.65        7.62     23.01 o 
  -4   8  13       54.73       61.42     31.99 o 
  -3   8  13       15.88       12.51     25.08 o 
  -2   8  13      177.04      212.40     45.36 o 
  -1   8  13        7.34       18.84     27.76 o 
   0   8  13       30.58       40.27     27.46 o 
   1  -9  14       17.69       25.91     26.37 o 
   2  -9  14       69.00       91.66     32.60 o 
  -2  -8  14       13.65       11.78     23.96 o 
  -1  -8  14       45.20       67.52     30.48 o 
   0  -8  14        5.83       19.91     23.21 o 
   1  -8  14       90.24       98.02     33.30 o 
   2  -8  14        3.34       11.64     22.93 o 
   3  -8  14       36.11       25.45     41.68 o 
   4  -8  14        6.18        9.18     26.10 o 
  -3  -7  14        4.30       10.89     24.63 o 
  -2  -7  14        0.48        2.99     19.98 o 
  -1  -7  14      172.85      171.22     40.95 o 
   0  -7  14      273.69      317.96     83.12 o 
   1  -7  14       22.74       21.50     22.70 o 
   2  -7  14      157.21      164.77     39.68 o 
   3  -7  14       99.97       92.38     33.60 o 
   4  -7  14      736.17      768.87     67.42 o 
   5  -7  14       53.11       77.37     32.34 o 
  -4  -6  14       24.46       33.31     27.44 o 
  -3  -6  14       32.66       41.81     28.53 o 
  -2  -6  14      403.99      401.94     50.29 o 
  -1  -6  14      137.81      137.90     37.60 o 
   0  -6  14      363.66      399.86     48.63 o 
   1  -6  14      226.24      246.87     40.95 o 
   2  -6  14      446.92      434.96     50.50 o 
   3  -6  14      638.97      678.71     62.61 o 
   4  -6  14       35.77       19.68     23.26 o 
   5  -6  14      329.22      348.05     48.75 o 
   6  -6  14       45.93       79.65     34.20 o 
  -5  -5  14       50.89       59.37     29.46 o 
  -4  -5  14       72.09       66.78     30.46 o 
  -3  -5  14      438.94      478.17     52.20 o 
  -2  -5  14        4.18        5.15     20.26 o 
  -1  -5  14      380.65      380.39     45.61 o 
   0  -5  14        6.49        5.22     19.26 o 
   1  -5  14      981.81      910.87    124.08 o 
   2  -5  14       39.79       43.75     26.19 o 
   3  -5  14      258.80      280.35     41.81 o 
   4  -5  14      380.85      411.18     50.38 o 
   5  -5  14      151.74      200.00     45.91 o 
   6  -5  14      122.71      162.33     42.31 o 
  -6  -4  14       19.48       12.44     26.92 o 
  -5  -4  14       31.67       40.55     27.17 o 
  -4  -4  14      133.00      134.27     36.61 o 
  -3  -4  14      111.05       86.65     31.86 o 
  -2  -4  14      411.97      402.62     46.78 o 
  -1  -4  14       10.74        6.71     18.98 o 
   0  -4  14      308.47      325.49     42.93 o 
   1  -4  14        7.23        5.05     20.17 o 
   2  -4  14      766.42      797.10     62.75 o 
   3  -4  14      117.68      146.58     36.89 o 
   4  -4  14      150.90      154.09     39.09 o 
   5  -4  14       33.92       38.42     25.77 o 
   6  -4  14      274.11      319.04     47.80 o 
  -6  -3  14       59.54       66.45     34.38 o 
  -5  -3  14       27.70       57.65     29.87 o 
  -4  -3  14      269.27      247.20     40.18 o 
  -3  -3  14      549.76      506.07     50.53 o 
  -2  -3  14       83.99       98.63     30.81 o 
  -1  -3  14      371.27      386.35     43.61 o 
   0  -3  14      138.63      133.82     33.48 o 
   1  -3  14     1297.15     1240.17     76.58 o 
   2  -3  14       12.72       11.50     21.50 o 
   3  -3  14      431.92      458.61     49.83 o 
   4  -3  14       75.69       62.49     28.44 o 
   5  -3  14      622.47      684.78     62.15 o 
   6  -3  14      118.82      158.18     41.03 o 
  -7  -2  14       75.93       93.68     35.24 o 
  -6  -2  14        8.57        7.19     23.12 o 
  -5  -2  14      521.42      546.67     54.11 o 
  -4  -2  14       91.99       73.74     29.29 o 
  -3  -2  14      461.41      435.45     47.01 o 
  -2  -2  14      124.95      117.19     32.15 o 
  -1  -2  14      704.83      665.69     57.56 o 
   0  -2  14      827.10      803.45     63.25 o 
   1  -2  14      423.05      345.62     42.48 o 
   2  -2  14     1324.65     1248.12     75.36 o 
   3  -2  14       25.04       56.87     26.21 o 
   4  -2  14      822.79      913.57    106.75 o 
   5  -2  14       62.56       85.89     39.26 o 
   6  -2  14      992.08     1115.23     81.65 o 
  -7  -1  14       76.61       83.74     32.36 o 
  -6  -1  14      289.95      300.29     44.95 o 
  -5  -1  14       53.06       38.57     25.83 o 
  -4  -1  14     1050.13      997.30     70.76 o 
  -3  -1  14       42.11       40.77     24.76 o 
  -2  -1  14      504.91      550.67     50.15 o 
  -1  -1  14        0.17       -1.94     18.01 o 
   0  -1  14     2080.63     1993.38     90.79 o 
   1  -1  14      622.24      526.63     49.76 o 
   2  -1  14      783.53      687.06     56.70 o 
   3  -1  14      235.66      232.78     37.78 o 
   4  -1  14      366.59      384.17     47.09 o 
   5  -1  14      489.22      587.27     71.13 o 
   6  -1  14        0.83       10.83     26.98 o 
  -7   0  14       45.72       50.89     45.07 o 
  -6   0  14      115.15      132.52     37.59 o 
  -5   0  14      390.66      385.12     72.34 o 
  -4   0  14       24.10       24.86     23.39 o 
  -3   0  14      244.96      218.37     34.74 o 
  -2   0  14       51.60       50.16     24.39 o 
  -1   0  14     1369.91     1301.34     73.43 o 
   0   0  14      520.38      508.89     48.67 o 
   1   0  14      311.13      337.17     40.68 o 
   2   0  14        1.10        2.96     16.87 o 
   3   0  14      648.96      614.60     55.73 o 
   4   0  14      355.69      400.26     64.83 o 
   5   0  14       37.45       65.45     31.12 o 
   6   0  14       30.32       34.23     29.55 o 
  -7   1  14      299.17      346.48     55.25 o 
  -6   1  14      209.32      221.01     41.92 o 
  -5   1  14        1.11        0.87     19.10 o 
  -4   1  14       42.66       57.73     24.36 o 
  -3   1  14      365.01      345.74     41.17 o 
  -2   1  14      422.58      429.68     43.40 o 
  -1   1  14        2.00        5.92     18.83 o 
   0   1  14      246.98      278.29     37.46 o 
   1   1  14        1.18       11.60     19.27 o 
   2   1  14      255.52      259.65     38.47 o 
   3   1  14       12.70       13.25     23.29 o 
   4   1  14      268.48      314.55     60.10 o 
   5   1  14      120.25      125.91     36.75 o 
   6   1  14       61.32       57.19     42.41 o 
  -7   2  14       42.80       64.23     31.69 o 
  -6   2  14      215.75      293.64     87.24 o 
  -5   2  14      226.41      224.41     29.06 o 
  -4   2  14      336.75      395.15     43.01 o 
  -3   2  14       37.24       50.67     23.45 o 
  -2   2  14      581.10      549.92     49.49 o 
  -1   2  14      546.05      562.91     50.75 o 
   0   2  14      192.03      203.95     36.31 o 
   1   2  14      645.01      603.84     52.86 o 
   2   2  14       30.51       25.47     21.64 o 
   3   2  14      512.72      566.20     54.55 o 
   4   2  14        1.75       20.59     23.70 o 
   5   2  14      140.93      114.63     53.56 o 
  -7   3  14      230.01      298.56     63.98 o 
  -6   3  14        0.98       13.68     23.77 o 
  -5   3  14      310.59      355.95     43.04 o 
  -4   3  14       13.21       18.57     17.09 o 
  -3   3  14      765.76      840.92     45.71 o 
  -2   3  14      149.62      180.21     36.82 o 
  -1   3  14      444.33      388.03     45.20 o 
   0   3  14      135.85      125.02     32.10 o 
   1   3  14      704.17      705.54     58.08 o 
   2   3  14      525.48      597.85     55.23 o 
   3   3  14        4.39       19.02     23.48 o 
   4   3  14       52.74       40.47     39.99 o 
   5   3  14       95.27      121.17     54.28 o 
  -7   4  14       13.89       21.97     27.83 o 
  -6   4  14       28.44       50.88     28.76 o 
  -5   4  14      147.18      155.48     37.93 o 
  -4   4  14      752.80      786.24     60.09 o 
  -3   4  14       11.72       11.81     17.20 o 
  -2   4  14      272.13      282.98     29.71 o 
  -1   4  14        8.79       16.00     15.70 o 
   0   4  14      227.17      243.25     45.68 o 
   1   4  14        3.33       36.11     34.41 o 
   2   4  14      118.33      141.77     52.34 o 
   3   4  14       22.82       47.26     40.47 o 
   4   4  14       90.10       72.46     45.07 o 
  -7   5  14       22.72       31.40     26.38 o 
  -6   5  14       49.71       51.43     28.24 o 
  -5   5  14       90.47      126.01     35.62 o 
  -4   5  14       39.20       44.43     26.60 o 
  -3   5  14      133.77      144.71     36.07 o 
  -2   5  14        0.53        6.54     16.10 o 
  -1   5  14       48.17       64.12     22.20 o 
   0   5  14        4.03       12.59     18.73 o 
   1   5  14      150.43      171.24     40.35 o 
   2   5  14        0.79       13.97     23.39 o 
   3   5  14       15.29       21.33     35.62 o 
  -6   6  14       15.83       50.08     30.22 o 
  -5   6  14       83.24       77.96     32.15 o 
  -4   6  14      101.67      104.93     50.16 o 
  -3   6  14       39.53       75.92     29.00 o 
  -2   6  14       34.70       50.72     27.90 o 
  -1   6  14      141.20      165.97     31.48 o 
   0   6  14      266.73      300.09     36.67 o 
   1   6  14        1.06        2.79     20.86 o 
   2   6  14       23.56       40.71     38.77 o 
  -5   7  14       17.59       19.63     24.69 o 
  -4   7  14       56.36       40.42     29.30 o 
  -3   7  14        2.46        0.46     23.90 o 
  -2   7  14      151.52      192.42     62.77 o 
  -1   7  14       21.06       28.36     28.46 o 
   0   7  14       86.53      164.02     34.31 o 
   1   7  14       36.91       38.37     29.50 o 
  -3   8  14       72.94      109.05     48.95 o 
   0  -8  15      196.27      223.85     44.12 o 
   1  -8  15        2.67       10.11     24.16 o 
   2  -8  15       90.52      107.11     38.05 o 
   3  -8  15        0.05       -3.75     22.36 o 
  -2  -7  15       40.45       54.18     32.59 o 
  -1  -7  15      143.07      156.08     39.98 o 
   0  -7  15       17.42       23.93     25.01 o 
   1  -7  15      133.61      146.02     38.92 o 
   2  -7  15       43.33       44.15     27.97 o 
   3  -7  15      446.03      511.36     56.72 o 
   4  -7  15       15.28       26.26     25.01 o 
  -3  -6  15      265.90      306.07     46.36 o 
  -2  -6  15       13.55       13.09     23.72 o 
  -1  -6  15      317.59      337.50     46.84 o 
   0  -6  15      220.49      230.69     43.01 o 
   1  -6  15      234.22      271.51     43.87 o 
   2  -6  15       79.05       93.21     33.38 o 
   3  -6  15      169.06      167.25     41.41 o 
   4  -6  15      514.86      587.54     60.57 o 
   5  -6  15        2.99       14.27     26.04 o 
  -4  -5  15      116.09      131.53     39.72 o 
  -3  -5  15       63.37       53.26     30.74 o 
  -2  -5  15      470.05      471.93     53.26 o 
  -1  -5  15       76.98       67.20     31.07 o 
   0  -5  15      333.29      300.98     62.28 o 
   1  -5  15       99.63       81.21     30.22 o 
   2  -5  15      383.18      412.87     51.22 o 
   3  -5  15      190.30      229.82     39.92 o 
   4  -5  15      192.46      226.69     44.46 o 
   5  -5  15       92.38      108.68     35.24 o 
  -5  -4  15       60.25       66.96     32.78 o 
  -4  -4  15       84.00       86.97     31.63 o 
  -3  -4  15      332.04      327.97     46.60 o 
  -2  -4  15        0.18        3.40     20.97 o 
  -1  -4  15      237.99      235.56     40.29 o 
   0  -4  15        0.00        1.45     18.42 o 
   1  -4  15      574.91      590.80     57.82 o 
   2  -4  15        2.63        9.08     19.85 o 
   3  -4  15      288.76      315.32     45.86 o 
   4  -4  15      133.70      118.37     35.72 o 
   5  -4  15       98.93       98.30     36.13 o 
   6  -4  15       35.28       71.67     31.52 o 
  -6  -3  15       29.85       54.56     31.85 o 
  -5  -3  15      166.76      183.64     42.41 o 
  -4  -3  15      133.89      123.85     37.07 o 
  -3  -3  15      213.15      216.62     41.68 o 
  -2  -3  15      388.02      391.94     47.97 o 
  -1  -3  15       29.83       25.31     23.21 o 
   0  -3  15      472.37      465.02     49.61 o 
   1  -3  15       21.17       28.80     25.10 o 
   2  -3  15      683.39      649.67     59.62 o 
   3  -3  15      262.25      265.93     42.26 o 
   4  -3  15      240.38      287.45     43.65 o 
   5  -3  15        1.94       -1.20     21.39 o 
   6  -3  15      411.62      422.62     54.29 o 
  -6  -2  15      128.38      131.94     39.16 o 
  -5  -2  15        0.60        7.60     25.08 o 
  -4  -2  15      714.48      746.93     63.40 o 
  -3  -2  15      282.89      271.19     41.72 o 
  -2  -2  15      197.13      205.55     38.12 o 
  -1  -2  15      140.40      163.82     38.23 o 
   0  -2  15      568.60      541.13     53.07 o 
   1  -2  15      627.81      556.50     54.22 o 
   2  -2  15       71.05       59.20     28.51 o 
   3  -2  15      127.41      122.03     35.29 o 
   4  -2  15      161.86      186.93     41.16 o 
   5  -2  15      537.53      586.21     59.82 o 
   6  -2  15        1.36        2.13     23.63 o 
  -6  -1  15       41.27       44.95     30.19 o 
  -5  -1  15      644.69      664.55     62.16 o 
  -4  -1  15       54.96       32.26     26.21 o 
  -3  -1  15      250.53      263.49     39.32 o 
  -2  -1  15        1.56        4.11     19.31 o 
  -1  -1  15      658.07      619.27     59.01 o 
   0  -1  15      227.10      231.60     36.78 o 
   1  -1  15      356.73      330.26     42.31 o 
   2  -1  15       82.11       76.07     28.84 o 
   3  -1  15      191.33      196.37     42.89 o 
   4  -1  15      134.93      143.50     38.38 o 
   5  -1  15      181.39      196.07     45.65 o 
   6  -1  15      133.67      164.53     43.65 o 
  -7   0  15      133.77      125.05     56.95 o 
  -6   0  15      220.77      218.92     45.75 o 
  -5   0  15       20.90       21.40     23.04 o 
  -4   0  15      492.20      478.68     49.95 o 
  -3   0  15        6.45       -7.03     20.96 o 
  -2   0  15      288.15      268.53     40.01 o 
  -1   0  15       30.24       30.35     22.23 o 
   0   0  15      197.07      237.05     37.87 o 
   1   0  15       12.96       14.88     19.63 o 
   2   0  15      114.04      101.50     35.14 o 
   3   0  15       21.87       31.03     23.39 o 
   4   0  15      122.55      200.41     60.10 o 
   5   0  15       98.75       85.73     33.07 o 
  -7   1  15       57.11      109.54     50.41 o 
  -6   1  15      119.33       94.27     51.13 o 
  -5   1  15      466.73      480.80     77.31 o 
  -4   1  15       47.10       34.95     25.77 o 
  -3   1  15      170.49      192.91     40.53 o 
  -2   1  15       37.05       18.61     21.79 o 
  -1   1  15      594.33      571.34     52.78 o 
   0   1  15        8.09       17.83     21.88 o 
   1   1  15      160.43      156.53     36.92 o 
   2   1  15       12.48       11.42     20.24 o 
   3   1  15      455.43      537.25     58.16 o 
   4   1  15       30.32       35.22     27.50 o 
   5   1  15       49.56      114.14     51.38 o 
  -7   2  15      192.96      150.49     58.16 o 
  -6   2  15       79.63      114.87     53.07 o 
  -5   2  15       35.49       30.05     36.59 o 
  -4   2  15       22.55       19.98     23.83 o 
  -3   2  15      124.44      145.22     36.42 o 
  -2   2  15      255.85      281.23     41.64 o 
  -1   2  15       35.36       43.08     24.67 o 
   0   2  15      215.41      208.95     37.68 o 
   1   2  15      230.50      265.09     39.22 o 
   2   2  15      329.53      390.33     48.19 o 
   3   2  15       21.33       30.96     26.26 o 
   4   2  15      224.69      281.71     48.46 o 
  -7   3  15        0.04       -2.67     29.57 o 
  -6   3  15       47.65       46.04     40.96 o 
  -5   3  15        0.02       -5.33     27.14 o 
  -4   3  15      280.35      305.80     41.58 o 
  -3   3  15        4.97       13.16     20.95 o 
  -2   3  15      171.84      174.43     38.46 o 
  -1   3  15       12.04       11.39     21.93 o 
   0   3  15      239.06      256.41     39.25 o 
   1   3  15        2.80       14.18     21.93 o 
   2   3  15      163.30      196.91     42.82 o 
   3   3  15       40.37       38.86     29.96 o 
   4   3  15       87.39      125.53     51.13 o 
  -6   4  15        2.01        4.27     22.81 o 
  -5   4  15       75.70       66.16     43.62 o 
  -4   4  15       24.20       39.74     33.20 o 
  -3   4  15      104.79      119.49     34.94 o 
  -2   4  15        0.61       -5.24     22.87 o 
  -1   4  15        4.47        6.19     21.25 o 
   0   4  15       53.93       48.42     26.45 o 
   1   4  15      153.20      145.11     38.67 o 
   2   4  15       10.42       29.50     25.44 o 
   3   4  15       64.51      110.02     52.10 o 
  -6   5  15       34.83       51.17     27.66 o 
  -5   5  15        8.70       30.08     27.06 o 
  -4   5  15       46.30       75.22     31.56 o 
  -3   5  15       16.84        1.70     27.63 o 
  -2   5  15       14.48       31.81     27.40 o 
  -1   5  15       52.99       68.81     31.15 o 
   0   5  15      124.68      153.22     41.03 o 
   1   5  15        0.22       16.96     41.68 o 
   2   5  15       10.89       29.32     35.87 o 
  -5   6  15       46.71       60.70     30.95 o 
  -4   6  15       32.42       25.83     25.39 o 
  -3   6  15       22.95       22.18     27.07 o 
  -2   6  15       62.36      108.85     35.13 o 
  -1   6  15       42.36       69.48     31.39 o 
   0   6  15       28.93       27.36     29.01 o 
   1   6  15       96.40      132.24     40.69 o 
  -3   7  15       51.76       71.25     32.72 o 
  -2   7  15       13.33       24.72     43.86 o 
  -1  -7  16      103.92       76.58     44.59 o 
   0  -7  16      272.09      305.88     47.88 o 
   1  -7  16       28.67       17.49     25.62 o 
   2  -7  16      115.10      155.92     40.77 o 
  -2  -6  16      125.21      131.46     38.30 o 
  -1  -6  16      101.09      110.75     50.89 o 
   0  -6  16      148.13      149.22     39.95 o 
   1  -6  16      122.57      133.72     38.28 o 
   2  -6  16       80.65       66.00     29.51 o 
   3  -6  16      278.18      279.54     47.75 o 
   4  -6  16       59.05       86.91     32.47 o 
  -3  -5  16      211.81      198.93     44.97 o 
  -2  -5  16       13.22        6.86     23.33 o 
  -1  -5  16      207.39      230.69     43.64 o 
   0  -5  16       31.60       31.08     23.54 o 
   1  -5  16      202.60      163.05     41.36 o 
   2  -5  16        5.19       12.42     24.67 o 
   3  -5  16      228.62      267.57     46.09 o 
   4  -5  16      224.23      235.31     49.68 o 
  -4  -4  16       94.57      108.36     35.30 o 
  -3  -4  16       88.69       99.98     34.93 o 
  -2  -4  16      346.54      375.60     49.74 o 
  -1  -4  16        7.79        6.05     22.02 o 
   0  -4  16      270.94      276.91     42.22 o 
   1  -4  16        4.87        7.97     21.88 o 
   2  -4  16      268.16      283.61     42.79 o 
   3  -4  16      239.33      272.27     46.86 o 
   4  -4  16       73.71       73.09     31.57 o 
   5  -4  16       49.88       51.62     30.29 o 
  -5  -3  16       38.84       37.49     28.99 o 
  -4  -3  16      194.27      206.05     45.23 o 
  -3  -3  16      288.89      290.71     43.95 o 
  -2  -3  16       27.64       30.96     26.80 o 
  -1  -3  16      535.74      534.38     55.49 o 
   0  -3  16        1.49        4.39     22.32 o 
   1  -3  16      423.43      441.87     51.03 o 
   2  -3  16        0.49        0.61     21.24 o 
   3  -3  16      158.76      193.10     43.73 o 
   4  -3  16        0.43       12.12     24.49 o 
   5  -3  16      165.81      222.15     57.68 o 
  -5  -2  16      224.30      267.25     44.38 o 
  -4  -2  16       61.04       86.75     32.31 o 
  -3  -2  16      165.78      172.83     42.34 o 
  -2  -2  16      156.08      169.31     40.61 o 
  -1  -2  16      128.60      128.90     36.21 o 
   0  -2  16      337.14      321.91     45.28 o 
   1  -2  16      132.66      158.31     39.21 o 
   2  -2  16      242.47      259.33     41.20 o 
   3  -2  16       40.13       37.94     25.49 o 
   4  -2  16      120.40      139.94     38.34 o 
   5  -2  16       92.50       95.23     34.87 o 
  -6  -1  16       64.31       73.85     32.07 o 
  -5  -1  16       34.08       28.88     27.54 o 
  -4  -1  16      219.43      217.62     41.26 o 
  -3  -1  16        6.28       -0.30     21.54 o 
  -2  -1  16       73.95      109.31     34.44 o 
  -1  -1  16        5.82        2.64     20.60 o 
   0  -1  16      287.97      337.79     47.72 o 
   1  -1  16       25.46       44.43     26.14 o 
   2  -1  16       78.00       53.12     26.55 o 
   3  -1  16        0.34        5.17     21.81 o 
   4  -1  16      190.68      226.34     42.95 o 
   5  -1  16       60.24       55.47     30.93 o 
  -6   0  16       58.74       64.99     30.25 o 
  -5   0  16      274.96      283.66     44.78 o 
  -4   0  16       36.45       29.63     24.01 o 
  -3   0  16      121.02      108.24     34.01 o 
  -2   0  16       35.23       43.64     26.88 o 
  -1   0  16      302.91      333.25     43.80 o 
   0   0  16        4.23        0.53     19.35 o 
   1   0  16      103.52       78.97     31.10 o 
   2   0  16        2.07        4.49     20.63 o 
   3   0  16      138.88      181.17     47.50 o 
   4   0  16        3.84        2.14     22.23 o 
  -6   1  16       92.16       64.22     42.41 o 
  -5   1  16       61.05       51.85     29.72 o 
  -4   1  16      114.27      112.05     34.60 o 
  -3   1  16       30.44       21.86     25.05 o 
  -2   1  16      333.30      345.62     45.67 o 
  -1   1  16       19.17       24.48     35.14 o 
   0   1  16      155.14      166.11     38.81 o 
   1   1  16        0.51       -7.41     21.84 o 
   2   1  16       82.05      103.27     35.43 o 
   3   1  16       19.24       20.38     22.97 o 
   4   1  16      206.42      234.22     48.65 o 
  -6   2  16      114.76      122.87     55.01 o 
  -5   2  16      112.09      111.96     49.19 o 
  -4   2  16      100.64      114.63     50.41 o 
  -3   2  16       15.40       18.40     22.30 o 
  -2   2  16      114.70      155.92     38.20 o 
  -1   2  16       75.14       61.10     27.81 o 
   0   2  16      122.54      143.40     41.20 o 
   1   2  16       40.86       64.99     29.35 o 
   2   2  16       79.55      135.98     57.92 o 
   3   2  16      113.42      150.79     41.40 o 
  -6   3  16        1.19       16.24     29.57 o 
  -5   3  16      165.48      155.34     60.10 o 
  -4   3  16        0.56       18.66     31.75 o 
  -3   3  16      105.27      146.76     37.51 o 
  -2   3  16        0.02       -3.66     20.46 o 
  -1   3  16      110.52      119.13     35.21 o 
   0   3  16        7.29       12.01     22.79 o 
   1   3  16      306.35      340.28     48.37 o 
   2   3  16       12.33       14.37     25.39 o 
   3   3  16      251.30      274.62     46.68 o 
  -5   4  16       41.74       46.29     39.74 o 
  -4   4  16       51.89       62.77     41.20 o 
  -3   4  16       27.75       36.11     38.77 o 
  -2   4  16       42.65       66.38     31.79 o 
  -1   4  16       36.10       41.60     27.18 o 
   0   4  16      121.80      113.44     36.90 o 
   1   4  16       65.53       65.12     30.58 o 
   2   4  16      207.44      221.98     47.37 o 
  -5   5  16        0.07       12.60     31.75 o 
  -4   5  16      101.27       80.70     44.59 o 
  -3   5  16       60.24       81.43     44.35 o 
  -2   5  16       21.58        3.15     32.96 o 
  -1   5  16       37.07       42.59     29.88 o 
   0   5  16       22.11       19.52     27.93 o 
   1   5  16       54.69       77.39     36.67 o 
  -3   6  16       57.01       60.58     45.32 o 
  -2   6  16        1.92        3.88     31.02 o 
   0  -6  17       87.90       89.28     32.50 o 
   1  -6  17       47.71       64.85     31.93 o 
   2  -6  17       25.94       35.38     36.11 o 
  -2  -5  17       97.30       97.01     34.87 o 
  -1  -5  17        2.97       -3.71     21.27 o 
   0  -5  17      185.64      180.30     59.86 o 
   1  -5  17        2.62        9.28     19.87 o 
   2  -5  17       41.72       56.71     29.42 o 
   3  -5  17       23.19       50.40     29.04 o 
  -3  -4  17       55.53       51.99     35.02 o 
  -2  -4  17       12.63        7.58     23.65 o 
  -1  -4  17      184.75      194.93     44.72 o 
   0  -4  17        5.76       -4.45     20.07 o 
   1  -4  17       86.74       97.04     35.68 o 
   2  -4  17        0.09        6.46     21.41 o 
   3  -4  17      123.34      149.25     41.10 o 
  -4  -3  17       44.63       49.07     29.73 o 
  -3  -3  17       60.07       59.10     29.90 o 
  -2  -3  17      144.86      143.01     39.67 o 
  -1  -3  17       10.50       27.34     24.00 o 
   0  -3  17       51.91       36.12     26.29 o 
   1  -3  17      134.44      117.62     35.29 o 
   2  -3  17      277.50      241.36     44.40 o 
   3  -3  17        0.38       -0.36     19.27 o 
   4  -3  17      155.21      198.07     46.16 o 
  -4  -2  17      129.80      121.34     36.83 o 
  -3  -2  17       43.31       56.69     28.59 o 
  -2  -2  17       72.75       60.18     30.18 o 
  -1  -2  17       35.42       26.81     24.88 o 
   0  -2  17      155.64      189.97     60.58 o 
   1  -2  17       49.45       43.80     26.63 o 
   2  -2  17       88.68       81.27     32.29 o 
   3  -2  17      133.37       99.36     48.23 o 
   4  -2  17       38.39       92.17     35.37 o 
  -5  -1  17       67.18       85.35     33.15 o 
  -4  -1  17       11.13      -13.39     18.56 o 
  -3  -1  17       77.71       79.86     33.93 o 
  -2  -1  17        1.92        5.92     21.02 o 
  -1  -1  17      192.93      214.49     55.01 o 
   0  -1  17        6.52       45.94     46.65 o 
   1  -1  17      211.78      234.07     41.03 o 
   2  -1  17        3.20        6.48     21.31 o 
   3  -1  17      104.76      132.30     37.57 o 
   4  -1  17        1.28        7.48     22.67 o 
  -5   0  17       40.40       32.84     29.31 o 
  -4   0  17       11.74       30.74     24.70 o 
  -3   0  17       16.42       21.87     23.60 o 
  -2   0  17       63.99       69.15     31.67 o 
  -1   0  17        1.16        9.32     22.24 o 
   0   0  17      118.64      163.94     40.00 o 
   1   0  17        0.39        5.08     21.65 o 
   2   0  17       58.57       80.49     31.69 o 
   3   0  17       29.78       36.02     27.12 o 
  -5   1  17       15.78       34.07     26.98 o 
  -4   1  17       80.79       73.83     31.40 o 
  -3   1  17       11.99       -8.79     22.32 o 
  -2   1  17       73.35       65.31     29.06 o 
  -1   1  17       46.73       69.06     31.38 o 
   0   1  17      134.66      117.16     35.68 o 
   1   1  17       71.01       62.21     27.97 o 
   2   1  17       35.55       55.80     30.01 o 
   3   1  17       71.61       75.50     32.31 o 
  -5   2  17      125.45      150.49     56.95 o 
  -4   2  17        1.73        4.80     23.79 o 
  -3   2  17      136.83      183.54     42.43 o 
  -2   2  17        0.43       19.23     25.87 o 
  -1   2  17      345.27      359.98     48.90 o 
   0   2  17       74.54       57.66     28.18 o 
   1   2  17      118.54      141.53     40.10 o 
   2   2  17       14.00        5.64     23.21 o 
  -4   3  17       27.02      100.09     55.50 o 
  -3   3  17       65.90       82.46     31.35 o 
  -2   3  17      144.71      168.93     42.87 o 
  -1   3  17        4.16       -3.28     24.33 o 
   0   3  17      186.80      221.80     46.43 o 
   1   3  17       26.60       29.07     28.53 o 
  -4   4  17       91.55       88.70     46.29 o 
  -3   4  17       65.68      113.41     52.10 o 
  -2   4  17       30.26       37.23     29.46 o 
  -1   4  17       41.49       55.36     29.65 o 
   0   4  17       58.06       65.11     31.96 o 
  -1  -4  18        0.10       -1.26     22.72 o 
   0  -4  18       20.33       39.34     25.59 o 
   1  -4  18       35.24       14.77     21.59 o 
  -2  -3  18       74.06       68.03     29.95 o 
  -1  -3  18       47.08       42.57     27.41 o 
   0  -3  18       68.09       98.63     48.71 o 
   1  -3  18       26.73       30.85     27.21 o 
   2  -3  18       81.92       71.82     30.67 o 
  -3  -2  18       80.24      107.09     36.57 o 
  -2  -2  18        1.87        7.70     23.26 o 
  -1  -2  18      136.11      103.48     52.10 o 
   0  -2  18        1.10        3.99     22.08 o 
   1  -2  18      306.10      275.54     64.95 o 
   2  -2  18       50.10       42.88     28.27 o 
  -3  -1  18        2.09      -16.68     18.77 o 
  -2  -1  18       40.21       37.30     26.30 o 
  -1  -1  18       20.77       21.04     25.15 o 
   0  -1  18      135.73      171.91     43.01 o 
   1  -1  18        0.37       -5.38     21.50 o 
   2  -1  18      196.45      230.70     49.69 o 
  -3   0  18       20.22       11.83     23.33 o 
  -2   0  18       12.99        9.43     22.65 o 
  -1   0  18        1.01       10.10     23.73 o 
   0   0  18      241.50      203.47     56.59 o 
   1   0  18      177.72      214.59     42.74 o 
   2   0  18        1.00        4.97     21.75 o 
  -3   1  18       60.28       74.81     36.35 o 
  -2   1  18        7.63       12.98     24.76 o 
  -1   1  18      286.87      298.27     63.98 o 
   0   1  18      207.88      230.88     54.77 o 
   1   1  18       13.78       47.74     28.81 o 
  -3   2  18       19.97       39.06     28.73 o 
  -2   2  18      231.60      227.81     47.72 o 
  -1   2  18       68.95       56.08     30.72 o 
   0   2  18      112.98      125.54     40.24 o 
  -2   3  18       38.15       48.23     50.16 o 
  -1   3  18      185.98      167.46     60.10 o 
                                                 
